# Supplementary material for: Association between dietary saturated fatty acid intake and rheumatoid arthritis: A cross-sectional study based on NHANES
Source: Medicine (Baltimore). 2026 Jan 16;105(3):e47214. doi: 10.1097/MD.0000000000047214 (PMC12826288; doi:10.1097/MD.0000000000047214)
Supplement: Supplementary file 1 [file medi-105-e47214-s001.xlsx]

## Sheet: Supplementary Table 1
	SEQN	DR1TCOPP	DR1TPOTA	DR1TSODI	DR1TCALC	DR1TVARA	DR1TKCAL	DR1TSFAT	Year
1	21005	1.294	2432	4601	419	127	2984	24.718	2003-2004
2	21006	0.567	994	2004	405	245	1178	14.409	2003-2004
3	21007	0.607	768	1705	303	199	1140	9.353	2003-2004
4	21008	1.136	1864	5076	633	463	2457	33.27	2003-2004
5	21009	2.043	5446	6070	1480	635	5606	74.033	2003-2004
6	21010	0.824	2704	2323	961	423	2171	27.532	2003-2004
7	21011	0.134	419	345	57	20	125	0.461	2003-2004
8	21012	1.22	2668	5237	426	336	2931	34.433	2003-2004
9	21013	0.959	2674	2732	245	38	2158	32.888	2003-2004
10	21014	2.295	4928	4495	2025	406	2532	30.687	2003-2004
11	21015	0.823	1796	1782	827	650	1394	12.605	2003-2004
12	21016	1.078	2055	3280	1188	586	2061	27.746	2003-2004
13	21017	1.306	3436	3554	381	97	2176	18.902	2003-2004
14	21018	0.174	367	794	323	143	1457	13.177	2003-2004
15	21019	0.925	1784	1558	336	56	948	5.475	2003-2004
16	21020	2.137	2890	2105	1428	671	2575	45.567	2003-2004
17	21022	0.503	1624	1108	725	349	1027	18.945	2003-2004
18	21023	1.684	4720	4699	941	617	3431	44.417	2003-2004
19	21024	0.528	1035	1581	878	553	1378	19.018	2003-2004
20	21025	0.296	406	906	287	61	990	15.942	2003-2004
21	21026	1.141	2144	4230	1023	292	3094	41.47	2003-2004
22	21027	1.827	4837	4645	2139	859	2980	47.787	2003-2004
23	21028	0.732	980	264	724	804	909	20.516	2003-2004
24	21029	2.878	6114	5495	1941	1078	4907	41.622	2003-2004
25	21031	0.737	1735	2153	811	459	1352	14.881	2003-2004
26	21032	1.139	2392	5200	716	161	2013	25.54	2003-2004
27	21033	0.464	1035	1238	114	203	1042	9.983	2003-2004
28	21034	2.514	4359	12737	1631	292	4548	49.326	2003-2004
29	21035	0.979	2928	2681	1319	1328	1780	13.855	2003-2004
30	21036	0.775	2263	1781	765	283	1506	26.339	2003-2004
31	21037	0.764	2380	3210	734	706	1776	21.745	2003-2004
32	21038	1.027	1503	2744	467	201	2330	29.978	2003-2004
33	21039	0.93	3312	1309	829	1108	1455	12.903	2003-2004
34	21040	0.802	2307	1275	903	521	1209	16.274	2003-2004
35	21041	0.885	2108	2583	830	544	1914	24.219	2003-2004
36	21042	NA	NA	NA	NA	NA	NA	NA	2003-2004
37	21043	0.998	1879	3136	507	138	1362	13.63	2003-2004
38	21044	NA	NA	NA	NA	NA	NA	NA	2003-2004
39	21045	0.831	2065	1832	791	488	1334	17.38	2003-2004
40	21046	0.397	1332	1970	1023	441	1016	23.812	2003-2004
41	21047	1.523	1802	4381	534	107	2241	31.044	2003-2004
42	21048	0.978	2711	2843	398	346	2813	27.325	2003-2004
43	21049	1.479	2562	2914	628	437	2063	17.667	2003-2004
44	21050	0.765	1987	1763	374	48	1317	15.068	2003-2004
45	21051	1.823	5021	5919	870	808	3114	48.211	2003-2004
46	21052	1.49	2025	3164	478	407	2100	15.801	2003-2004
47	21053	NA	NA	NA	NA	NA	NA	NA	2003-2004
48	21054	0.404	761	587	57	6	478	3.965	2003-2004
49	21055	0.909	1694	3999	1226	283	2064	31.891	2003-2004
50	21057	0.962	2357	3595	1075	460	2605	48.926	2003-2004
51	21058	0.959	1858	3271	283	214	1732	15.42	2003-2004
52	21059	0.89	1479	1092	502	203	839	6.968	2003-2004
53	21060	0.77	1553	1945	571	275	1092	10.7	2003-2004
54	21061	1.019	2876	2354	779	658	1713	26.871	2003-2004
55	21062	1.004	2218	2422	700	351	1769	24.633	2003-2004
56	21063	0.945	1333	816	772	103	1460	9.156	2003-2004
57	21064	0.606	2033	1865	527	170	1438	21.04	2003-2004
58	21065	1.319	2310	4892	621	891	1792	11.88	2003-2004
59	21066	1.525	2690	3571	582	422	1590	15.212	2003-2004
60	21067	1.483	3752	2983	591	223	4190	48.079	2003-2004
61	21068	1.05	3340	3239	1371	1205	1952	28.36	2003-2004
62	21069	0.344	1237	1681	146	162	849	9.235	2003-2004
63	21070	1.04	2675	1997	1149	362	1938	22.949	2003-2004
64	21071	0.631	1601	2057	884	566	1370	23.15	2003-2004
65	21072	0.739	2073	2225	1036	424	1831	24.784	2003-2004
66	21073	0.673	1218	154	522	680	748	9.694	2003-2004
67	21074	1.151	2895	2457	819	1106	2364	21.688	2003-2004
68	21075	0.821	1736	2826	1072	814	2112	24.916	2003-2004
69	21077	0.732	3206	1816	1592	483	1928	28.96	2003-2004
70	21078	0.911	2299	2362	817	554	1604	23.851	2003-2004
71	21079	0.797	1474	1897	866	191	1533	24.804	2003-2004
72	21080	1.503	3619	1384	546	227	1709	17.272	2003-2004
73	21081	1.352	1448	352	1256	1160	1384	24.416	2003-2004
74	21082	1.002	2112	1950	744	588	1592	15.947	2003-2004
75	21083	1.207	3131	5779	1769	819	2292	49.744	2003-2004
76	21084	0.898	2372	2499	383	100	1906	30.029	2003-2004
77	21085	0.69	1695	1223	374	431	2014	19.689	2003-2004
78	21086	1.553	3913	3990	1750	1128	2961	30.094	2003-2004
79	21087	2.908	6233	6574	1532	709	4419	44.978	2003-2004
80	21088	0.788	2648	3221	1769	698	2342	35.747	2003-2004
81	21089	0.604	1297	1455	928	489	1723	18.073	2003-2004
82	21090	1.316	2225	2498	756	546	2032	17.349	2003-2004
83	21091	1.213	2501	1857	685	86	1425	5.619	2003-2004
84	21092	0.711	756	189	585	648	729	13.608	2003-2004
85	21093	0.64	2232	2266	192	34	1996	14.573	2003-2004
86	21094	1.223	2372	2779	1084	545	1694	21.177	2003-2004
87	21095	1.026	3350	2916	1195	864	2616	46.244	2003-2004
88	21096	0.61	1411	1207	86	34	605	3.856	2003-2004
89	21097	1.427	2475	5455	825	239	2974	58.065	2003-2004
90	21098	0.966	1861	1460	724	151	1350	12.794	2003-2004
91	21099	0.566	2109	1351	1355	786	1200	17.39	2003-2004
92	21100	2.173	5320	7391	3294	1350	4667	49.95	2003-2004
93	21101	1.409	3790	3828	1855	663	2634	41.169	2003-2004
94	21102	0.325	2024	921	1200	430	950	20.119	2003-2004
95	21103	0.713	2097	2497	1527	772	1969	27.999	2003-2004
96	21104	0.691	2114	1602	415	525	1353	8.552	2003-2004
97	21105	4.941	9363	10501	3445	2122	6990	69.103	2003-2004
98	21106	0.534	1744	1404	1033	575	1387	17.882	2003-2004
99	21107	1.043	2262	4749	1060	2108	3586	36.877	2003-2004
100	21108	2.42	5514	6593	1582	1405	4160	65.152	2003-2004
101	21109	1.362	3167	5364	892	212	3178	42.954	2003-2004
102	21110	NA	NA	NA	NA	NA	NA	NA	2003-2004
103	21111	0.444	1133	2572	636	296	1296	17.051	2003-2004
104	21112	0.667	874	1847	210	223	883	3.336	2003-2004
105	21113	1.135	2427	2605	430	127	1641	9.24	2003-2004
106	21114	0.663	1341	1412	500	211	954	7.385	2003-2004
107	21115	1.359	2882	3731	793	164	2557	23.641	2003-2004
108	21116	0.918	1626	2117	319	118	1668	13.433	2003-2004
109	21117	1.788	4892	6207	2430	1265	2206	31.096	2003-2004
110	21118	0.996	3281	6993	675	306	1977	30.357	2003-2004
111	21119	0.683	1137	2529	796	244	1599	25.419	2003-2004
112	21120	0.632	1078	3669	1955	805	2292	54.884	2003-2004
113	21121	NA	NA	NA	NA	NA	NA	NA	2003-2004
114	21122	NA	NA	NA	NA	NA	NA	NA	2003-2004
115	21123	1.858	1787	2199	777	1016	1352	18.55	2003-2004
116	21124	0.753	1350	2332	436	162	1274	11.493	2003-2004
117	21125	1.996	3826	6392	1820	519	3076	53.35	2003-2004
118	21127	0.417	920	1146	470	411	926	12.296	2003-2004
119	21128	0.63	1922	1324	696	575	1068	16.927	2003-2004
120	21129	1.614	3531	7354	745	1097	2576	21.477	2003-2004
121	21130	0.472	952	1745	92	200	899	4.404	2003-2004
122	21131	0.704	1500	691	556	124	1175	12.343	2003-2004
123	21132	1.423	3452	2378	503	373	2398	10.836	2003-2004
124	21133	0.357	1301	1111	557	244	780	17.35	2003-2004
125	21134	1.405	4072	3319	1395	672	2286	25.437	2003-2004
126	21135	0.71	1488	1150	601	444	980	12.18	2003-2004
127	21136	1.411	5410	3888	2566	1600	2591	31.998	2003-2004
128	21137	1.035	3197	3185	1910	719	2352	19.898	2003-2004
129	21139	1.171	2904	2583	1650	449	2110	17.99	2003-2004
130	21140	1.691	2791	3832	1424	374	2424	38.553	2003-2004
131	21141	2.178	3952	4443	675	359	2445	33.977	2003-2004
132	21142	0.707	1758	1760	168	77	1002	12.828	2003-2004
133	21143	0.637	2628	1681	368	189	1261	20.365	2003-2004
134	21144	1.304	2200	8844	822	291	1785	34.854	2003-2004
135	21146	0.982	1410	440	1571	794	1281	25.477	2003-2004
136	21147	2.061	3826	3775	823	713	2445	36.094	2003-2004
137	21148	0.472	1120	1232	565	163	1020	12.227	2003-2004
138	21149	0.876	2344	1825	450	763	1638	17.321	2003-2004
139	21150	1.265	1763	614	978	812	1326	17.02	2003-2004
140	21151	0.544	1039	3192	968	582	1245	22.068	2003-2004
141	21152	NA	NA	NA	NA	NA	NA	NA	2003-2004
142	21153	0.914	2126	3072	264	239	1681	25.264	2003-2004
143	21154	2.59	5373	9471	1889	966	5764	82.421	2003-2004
144	21156	0.72	1530	2423	749	249	1817	20.969	2003-2004
145	21157	1.585	4233	3749	2007	1048	2847	48.138	2003-2004
146	21158	1.124	2550	2705	1046	511	2581	46.107	2003-2004
147	21159	1.091	3958	4100	1257	1226	3134	64.523	2003-2004
148	21161	1.265	2884	4228	639	91	3093	28.822	2003-2004
149	21162	0.588	1633	2891	317	167	1851	26.602	2003-2004
150	21163	0.951	2653	4115	1605	648	3252	48.033	2003-2004
151	21164	0.865	1849	5056	549	415	2362	29.342	2003-2004
152	21165	0.614	1450	2269	279	343	1924	35.708	2003-2004
153	21166	NA	NA	NA	NA	NA	NA	NA	2003-2004
154	21167	1.132	2459	3551	677	614	1526	16.121	2003-2004
155	21168	0.617	1587	2753	1440	956	2049	33.271	2003-2004
156	21169	1.072	2811	5711	590	1297	2409	24.657	2003-2004
157	21170	1.07	2075	2055	494	136	1778	20.132	2003-2004
158	21171	0.885	1750	2449	644	398	2017	30.353	2003-2004
159	21172	2.14	5148	6043	1167	606	4454	35.293	2003-2004
160	21173	0.664	1796	1109	509	376	936	3.712	2003-2004
161	21174	2.562	3104	5693	694	269	2183	26.536	2003-2004
162	21175	1.369	4109	5744	1273	478	3145	38.77	2003-2004
163	21176	0.471	1010	2029	523	221	1280	16.402	2003-2004
164	21177	0.696	1484	1890	326	304	1328	18.817	2003-2004
165	21178	1.069	2229	4986	464	219	2337	29.662	2003-2004
166	21179	0.911	2634	2588	1288	508	1701	16.654	2003-2004
167	21180	0.968	1457	2369	963	529	2307	24.925	2003-2004
168	21181	1.351	3722	3269	1057	743	2301	27.237	2003-2004
169	21182	0.615	1539	1700	655	227	1201	21.458	2003-2004
170	21183	1.174	2970	2790	1039	757	2777	53.444	2003-2004
171	21184	1.338	2164	5942	1613	614	3270	54.012	2003-2004
172	21185	0.491	1224	1086	378	553	827	4.457	2003-2004
173	21186	0.582	1290	1350	305	336	1280	12.678	2003-2004
174	21187	0.918	1954	2749	345	109	1595	15.616	2003-2004
175	21188	0.376	685	127	680	353	513	8.672	2003-2004
176	21189	1.147	2375	1968	308	206	1767	13.394	2003-2004
177	21190	0.907	1825	2768	329	214	1283	12.173	2003-2004
178	21191	NA	NA	NA	NA	NA	NA	NA	2003-2004
179	21192	2.106	3022	4039	788	3926	2509	29.784	2003-2004
180	21193	1.66	3580	6948	1510	1464	3926	37.886	2003-2004
181	21194	1.069	818	2942	479	307	1868	12.721	2003-2004
182	21195	1.345	2997	4412	1130	574	3255	34.361	2003-2004
183	21196	1.223	3100	4888	1249	519	2048	31.125	2003-2004
184	21197	1.602	3167	2206	496	244	1507	12.885	2003-2004
185	21198	0.61	2084	1716	1188	862	1363	18.628	2003-2004
186	21199	0.805	2344	3316	962	1047	1821	21.339	2003-2004
187	21200	2.304	3039	7238	1037	413	2327	21.86	2003-2004
188	21201	1.874	3769	8389	3304	2450	4950	105.242	2003-2004
189	21202	0.524	1350	2999	853	249	1775	28.47	2003-2004
190	21203	1.61	3263	2389	1329	882	1943	21.014	2003-2004
191	21204	1.641	4304	4184	793	433	2734	33.049	2003-2004
192	21205	0.339	1350	934	90	317	1009	8.418	2003-2004
193	21206	1.918	3714	3755	3114	6073	3114	18.701	2003-2004
194	21207	1.189	2254	3464	504	298	2276	29.559	2003-2004
195	21208	0.799	2120	2286	1594	636	1867	33.181	2003-2004
196	21209	1.335	1303	1559	420	309	1336	20.305	2003-2004
197	21210	0.653	1347	2307	733	1433	1828	17.677	2003-2004
198	21211	1.215	2842	4462	784	426	1757	22.354	2003-2004
199	21212	0.771	1985	2012	979	722	2091	37.324	2003-2004
200	21213	3.889	4314	4454	1298	672	2642	17.221	2003-2004
201	21214	1.468	3628	3505	945	777	1522	16.362	2003-2004
202	21215	1.579	2749	3091	954	671	2507	36.05	2003-2004
203	21216	0.822	2096	2604	730	534	1416	15.422	2003-2004
204	21218	1.004	1802	1955	769	559	1271	10.468	2003-2004
205	21219	0.903	2300	3925	611	410	2529	25.443	2003-2004
206	21220	1.343	2605	1926	350	796	1729	27.345	2003-2004
207	21221	0.745	2468	2018	421	70	3051	18.366	2003-2004
208	21222	0.66	1461	2273	423	669	1463	13.05	2003-2004
209	21223	0.763	1571	2251	498	481	1717	20.602	2003-2004
210	21224	0.65	1655	3435	287	1154	1285	17.182	2003-2004
211	21225	2.147	3881	3171	1580	763	2469	38.112	2003-2004
212	21226	1.23	3446	2185	950	418	1419	7.259	2003-2004
213	21227	0.2	1186	392	696	240	561	10.427	2003-2004
214	21228	1.349	2549	820	742	235	1222	8.331	2003-2004
215	21229	1.85	2948	3916	522	345	2380	17.383	2003-2004
216	21230	0.647	826	2953	440	159	1758	16.784	2003-2004
217	21231	0.859	1698	676	643	1037	1251	20.391	2003-2004
218	21232	2.654	4191	8542	1930	785	5068	62.158	2003-2004
219	21233	1.25	2762	2948	740	874	1847	17.733	2003-2004
220	21234	0.759	1890	2331	350	277	1360	17.011	2003-2004
221	21235	0.655	2266	1657	1655	830	1347	20.172	2003-2004
222	21236	0.856	1258	2491	402	127	1601	13.993	2003-2004
223	21237	0.519	1488	1856	184	48	1262	7.027	2003-2004
224	21238	1.086	2267	2166	436	420	1480	9.392	2003-2004
225	21239	0.862	1654	5208	582	256	2937	30.581	2003-2004
226	21240	1.381	3872	3752	1691	713	2724	30.262	2003-2004
227	21241	1.132	2648	2769	463	111	1758	23.179	2003-2004
228	21242	1.74	3635	3459	1589	763	2969	44.175	2003-2004
229	21243	0.683	2498	2795	1789	618	2172	36.789	2003-2004
230	21244	1.09	2933	4274	1587	1261	2117	26.206	2003-2004
231	21245	2.057	2850	5935	1725	597	3105	38.503	2003-2004
232	21246	0.777	2312	1359	723	381	1336	21.335	2003-2004
233	21247	1.411	2107	3037	792	1154	1802	19.416	2003-2004
234	21248	0.655	975	2220	373	189	1488	15.314	2003-2004
235	21249	0.513	905	1748	507	333	1126	13.862	2003-2004
236	21250	0.705	2934	2115	1699	566	2139	36.253	2003-2004
237	21251	NA	NA	NA	NA	NA	NA	NA	2003-2004
238	21252	1.411	2537	1910	1086	941	1317	19.396	2003-2004
239	21253	0.968	3204	3466	870	1424	1641	22.009	2003-2004
240	21254	1.509	2831	6141	1883	774	3851	56.914	2003-2004
241	21255	1.073	2177	2361	1005	628	2329	22.563	2003-2004
242	21256	1.403	2859	6442	706	379	2922	25.369	2003-2004
243	21257	0.439	917	1644	221	110	1377	17.023	2003-2004
244	21258	1.21	3013	4846	396	499	2463	14.535	2003-2004
245	21259	0.843	1205	524	791	1358	977	11.82	2003-2004
246	21260	1.353	2987	4014	802	415	3942	48.666	2003-2004
247	21261	0.631	2332	1613	1180	656	1717	18.254	2003-2004
248	21262	NA	NA	NA	NA	NA	NA	NA	2003-2004
249	21263	0.829	1852	1514	388	1203	893	12.677	2003-2004
250	21264	0.959	2416	6387	652	328	2726	30.53	2003-2004
251	21265	0.438	595	1978	160	383	1059	10.29	2003-2004
252	21266	1.267	2394	2091	698	1425	2329	28.707	2003-2004
253	21267	1.889	3560	4986	809	178	3633	47.615	2003-2004
254	21268	0.363	1729	2273	1165	281	1338	18.634	2003-2004
255	21269	0.532	1222	2357	1102	484	1395	24.666	2003-2004
256	21270	1.273	3052	2767	698	765	1553	15.594	2003-2004
257	21271	1.552	4072	3824	406	327	2338	31.854	2003-2004
258	21272	1.016	2513	3094	899	201	2738	40.646	2003-2004
259	21273	2.095	4041	1902	1222	668	3447	56.198	2003-2004
260	21274	1.131	2165	4015	681	222	2618	28.165	2003-2004
261	21275	1.206	3947	1707	919	343	1164	11.562	2003-2004
262	21276	5.307	4923	3397	1902	641	2786	39.943	2003-2004
263	21277	1.058	2988	1898	759	645	1640	23.227	2003-2004
264	21278	1.599	3122	6212	1909	763	2930	57.686	2003-2004
265	21279	1.66	2665	3159	613	291	3133	25.41	2003-2004
266	21280	1.499	2686	2322	1545	388	2362	33.509	2003-2004
267	21281	0.627	2001	1082	439	488	742	3.131	2003-2004
268	21282	1.615	3557	4025	1171	1139	2255	21.466	2003-2004
269	21283	NA	NA	NA	NA	NA	NA	NA	2003-2004
270	21284	0.377	1223	890	682	444	1064	14.141	2003-2004
271	21285	2.212	3589	6311	1325	576	4908	59.498	2003-2004
272	21286	1.076	2185	3294	1018	288	2249	27.272	2003-2004
273	21287	2.604	2430	5624	1943	967	2699	28.462	2003-2004
274	21288	1.373	3415	3455	662	802	2516	30.388	2003-2004
275	21289	0.441	1340	2547	667	412	998	16.26	2003-2004
276	21290	0.738	2801	2549	409	249	1946	21.134	2003-2004
277	21292	1.835	3781	6969	732	510	3656	56.458	2003-2004
278	21293	1.056	2492	2651	861	378	2016	21.55	2003-2004
279	21294	1.303	3051	3433	984	1264	1518	11.87	2003-2004
280	21295	1.27	3807	4930	377	418	1726	19.263	2003-2004
281	21296	1.953	4502	3525	414	173	2087	11	2003-2004
282	21297	0.702	2352	3819	1115	648	1404	26.001	2003-2004
283	21298	1.488	2944	2916	892	409	2181	26.438	2003-2004
284	21299	0.902	2597	3710	615	183	2416	29.952	2003-2004
285	21300	0.676	2057	1540	316	440	1082	11.781	2003-2004
286	21301	0.83	3322	3651	1969	1591	1456	15.738	2003-2004
287	21302	2.432	2417	2882	485	1585	1743	20.851	2003-2004
288	21303	1.565	3057	3889	1915	776	2684	38.186	2003-2004
289	21304	0.962	2428	2498	902	1785	2158	38.118	2003-2004
290	21305	1.208	2649	3493	1115	1373	1364	17.218	2003-2004
291	21306	2.35	2002	1623	380	616	1742	30.847	2003-2004
292	21307	1.148	2986	2082	528	304	1477	15.428	2003-2004
293	21308	0.952	2391	2239	513	539	1903	26.717	2003-2004
294	21309	0.474	923	2404	590	102	1248	19.574	2003-2004
295	21310	1.016	2643	2463	545	136	1589	21.648	2003-2004
296	21311	1.745	5353	6461	761	253	5553	68.999	2003-2004
297	21312	1.075	2765	5500	1258	830	2612	50.717	2003-2004
298	21313	0.585	1484	1372	450	398	1226	19.086	2003-2004
299	21314	0.956	1707	2318	321	1124	1909	15.996	2003-2004
300	21315	0.761	1527	1583	796	554	1415	15.57	2003-2004
301	21316	1	2005	4149	1196	401	2808	35.833	2003-2004
302	21317	1.324	1365	1481	358	1101	1189	15.14	2003-2004
303	21318	0.357	964	2606	294	94	914	12.779	2003-2004
304	21319	1.09	3145	5166	446	692	2885	36.768	2003-2004
305	21320	1.151	2681	2560	1413	581	1630	30.46	2003-2004
306	21321	1.579	2260	4676	594	241	3317	32.839	2003-2004
307	21322	NA	NA	NA	NA	NA	NA	NA	2003-2004
308	21323	1.757	2225	3599	448	184	3344	32.935	2003-2004
309	21324	0.85	1297	348	917	895	1000	18.404	2003-2004
310	21325	0.899	2130	2716	798	682	2597	37.235	2003-2004
311	21326	1.131	1644	3593	944	479	1583	25.207	2003-2004
312	21327	1.668	3869	5563	1499	1185	3552	47.859	2003-2004
313	21328	NA	NA	NA	NA	NA	NA	NA	2003-2004
314	21329	1.639	2741	2626	941	4897	2162	23.492	2003-2004
315	21330	0.593	775	154	439	434	633	11.17	2003-2004
316	21331	0.695	2232	1476	739	192	921	9.355	2003-2004
317	21332	2.141	4150	4063	1171	756	2514	29.55	2003-2004
318	21333	1.072	3474	2237	1403	1228	1663	23.512	2003-2004
319	21334	1.175	3026	3567	1171	364	2002	28.137	2003-2004
320	21335	1.051	2873	4252	813	535	2152	29.611	2003-2004
321	21336	1.118	3154	1731	385	257	1942	19.868	2003-2004
322	21337	0.784	2340	3536	860	331	2622	36.948	2003-2004
323	21338	0.543	861	172	523	530	675	13.041	2003-2004
324	21339	1.307	2309	2831	601	282	2369	28.005	2003-2004
325	21340	0.438	625	168	366	371	494	8.59	2003-2004
326	21341	0.631	1403	1877	729	203	1282	21.254	2003-2004
327	21342	2.497	5177	4796	1050	782	3466	33.464	2003-2004
328	21343	0.602	1243	3030	167	270	1715	17.955	2003-2004
329	21344	NA	NA	NA	NA	NA	NA	NA	2003-2004
330	21345	0.48	855	1642	215	124	1159	13.996	2003-2004
331	21346	1.748	5301	4271	1015	458	3430	31.465	2003-2004
332	21347	0.685	1093	3339	867	348	1813	34.796	2003-2004
333	21348	NA	NA	NA	NA	NA	NA	NA	2003-2004
334	21349	0.849	2155	2548	799	764	2484	27.256	2003-2004
335	21350	1.47	3013	5364	1462	368	3128	40.939	2003-2004
336	21351	1.182	2869	2156	627	725	2466	19.416	2003-2004
337	21352	1.177	2446	1808	621	348	1730	11.875	2003-2004
338	21353	1.141	2050	2526	874	257	2535	23.351	2003-2004
339	21354	0.471	1360	1241	646	371	1176	25.531	2003-2004
340	21355	NA	NA	NA	NA	NA	NA	NA	2003-2004
341	21356	1.227	1925	4009	789	626	1880	18.645	2003-2004
342	21357	1.786	3620	3883	890	713	2425	33.319	2003-2004
343	21358	1.359	2854	4804	1172	427	2825	33.731	2003-2004
344	21359	1.056	1948	3677	722	321	1971	25.317	2003-2004
345	21360	0.916	1459	2785	718	156	1995	20.093	2003-2004
346	21361	0.506	645	614	286	86	445	4.168	2003-2004
347	21362	1.522	7567	6775	4954	2487	4609	82.42	2003-2004
348	21363	0.528	592	2107	199	68	1207	7.519	2003-2004
349	21364	1.099	2858	4347	1094	703	2660	42.816	2003-2004
350	21365	1.358	2475	3712	662	648	2322	20.077	2003-2004
351	21366	0.652	1935	3097	554	570	1899	15.47	2003-2004
352	21367	1.799	3752	3870	571	262	3474	66.574	2003-2004
353	21368	1.404	2117	1464	1074	661	2160	31.748	2003-2004
354	21369	0.933	2028	2685	1578	455	2014	32.983	2003-2004
355	21370	2.283	3879	8976	2194	633	3810	54.475	2003-2004
356	21371	1.003	2643	6018	320	317	1585	13.833	2003-2004
357	21372	NA	NA	NA	NA	NA	NA	NA	2003-2004
358	21373	1.355	4486	4327	2046	1048	2923	44.124	2003-2004
359	21374	0.544	1153	338	209	57	838	4.03	2003-2004
360	21375	0.564	966	974	183	42	1310	3.59	2003-2004
361	21376	2.333	5644	4359	1087	1592	2341	20.566	2003-2004
362	21377	1.809	2742	4465	882	367	3871	47.458	2003-2004
363	21378	0.707	1291	2390	488	157	1656	15.227	2003-2004
364	21379	1.104	2879	3214	1326	1649	2612	33.176	2003-2004
365	21380	1.961	5309	7208	1360	1258	5231	65.05	2003-2004
366	21381	0.801	1435	1591	449	101	1200	15.07	2003-2004
367	21382	0.556	986	2064	806	435	953	10.239	2003-2004
368	21383	0.903	1881	2045	796	160	1548	16.942	2003-2004
369	21384	0.77	2464	1939	427	281	1298	16.769	2003-2004
370	21386	1.208	3285	4224	406	487	2513	30.553	2003-2004
371	21387	0.694	2377	2657	771	463	1591	32.111	2003-2004
372	21388	0.816	2161	2886	442	88	1982	24.957	2003-2004
373	21389	NA	NA	NA	NA	NA	NA	NA	2003-2004
374	21390	0.675	993	2780	563	295	1690	22.956	2003-2004
375	21391	1.258	1877	1585	412	7	1246	5.983	2003-2004
376	21392	1.274	2246	5228	1195	661	3031	38.595	2003-2004
377	21393	0.729	1803	2419	446	539	1871	22.049	2003-2004
378	21394	NA	NA	NA	NA	NA	NA	NA	2003-2004
379	21395	0.773	1661	1221	789	241	886	10.211	2003-2004
380	21396	0.63	2934	2032	1451	628	1746	28.034	2003-2004
381	21397	1.444	1723	5236	814	365	2057	24.918	2003-2004
382	21398	1.595	4525	4164	1298	368	3476	59.032	2003-2004
383	21399	0.573	2178	2417	719	522	1374	13.327	2003-2004
384	21400	1.528	3373	3472	1399	876	1874	18.637	2003-2004
385	21401	0.653	1306	2112	195	183	1353	14.715	2003-2004
386	21402	0.193	856	539	240	179	394	4.781	2003-2004
387	21403	0.67	2546	2305	1329	352	2168	35.832	2003-2004
388	21404	0.678	1862	1726	250	676	918	15.034	2003-2004
389	21405	0.353	1016	1259	385	146	753	11.087	2003-2004
390	21406	1.485	2750	2275	436	301	2495	35.316	2003-2004
391	21407	0.81	2427	2168	165	82	1324	5.564	2003-2004
392	21408	0.835	1148	484	760	645	896	13.666	2003-2004
393	21409	1.582	2747	6585	1258	720	4373	45.673	2003-2004
394	21410	NA	NA	NA	NA	NA	NA	NA	2003-2004
395	21411	0.396	1542	1246	431	196	3410	15.896	2003-2004
396	21412	NA	NA	NA	NA	NA	NA	NA	2003-2004
397	21413	1.168	2093	3135	438	523	2233	16.57	2003-2004
398	21414	1.682	4502	4430	1849	1025	4184	57.529	2003-2004
399	21415	0.296	995	1334	41	35	605	3.742	2003-2004
400	21416	2.572	4154	9230	2770	949	4406	72.538	2003-2004
401	21417	1.133	1603	2870	237	25	1575	15.723	2003-2004
402	21418	0.842	2432	2707	1048	726	2439	40.791	2003-2004
403	21419	1.216	2755	6853	1290	561	1851	32.156	2003-2004
404	21420	1.277	3488	4569	520	427	2499	27.179	2003-2004
405	21421	1.839	2790	4443	1001	1141	2946	38.88	2003-2004
406	21422	0.927	1616	3370	969	1078	2421	24.367	2003-2004
407	21424	1.223	727	3192	223	113	1283	7.63	2003-2004
408	21425	1.211	1928	4809	924	382	2294	34.26	2003-2004
409	21426	0.694	1958	957	585	69	900	11.282	2003-2004
410	21427	2.283	4500	5320	1289	313	4865	52.248	2003-2004
411	21428	0.53	1434	1899	631	522	1381	20.44	2003-2004
412	21429	0.903	2627	4126	667	351	2571	30.335	2003-2004
413	21430	1.856	4150	2937	2100	481	2554	37.712	2003-2004
414	21431	0.72	816	2748	638	150	2239	21.369	2003-2004
415	21432	0.761	2276	4171	805	130	3900	37.43	2003-2004
416	21433	1.028	2262	824	444	454	808	7.852	2003-2004
417	21434	0.417	1538	1284	820	790	1221	14.641	2003-2004
418	21435	0.851	2356	2754	776	252	2081	24.706	2003-2004
419	21436	1.921	4097	4025	1667	683	2452	38.858	2003-2004
420	21437	1.024	2333	3150	442	3	3804	22.68	2003-2004
421	21438	1.854	3194	3721	979	518	2384	21.384	2003-2004
422	21440	NA	NA	NA	NA	NA	NA	NA	2003-2004
423	21441	1.635	3804	9642	1224	975	4581	41.291	2003-2004
424	21442	0.318	1220	1961	414	194	1332	24.617	2003-2004
425	21443	0.349	1046	968	467	229	1034	12.99	2003-2004
426	21444	1.195	2394	6825	627	445	2701	22.755	2003-2004
427	21446	1.449	3360	4626	1364	675	2683	32.567	2003-2004
428	21448	NA	NA	NA	NA	NA	NA	NA	2003-2004
429	21449	NA	NA	NA	NA	NA	NA	NA	2003-2004
430	21450	0.757	3030	2268	1062	380	1378	22.703	2003-2004
431	21451	1.471	3139	3775	735	1981	2257	29.434	2003-2004
432	21452	0.455	2351	2030	1456	943	1648	24.095	2003-2004
433	21453	1.208	2584	3915	530	114	2615	22.234	2003-2004
434	21454	0.749	1008	233	945	889	869	15.546	2003-2004
435	21455	0.595	1300	2071	533	405	1353	25.969	2003-2004
436	21456	1.274	3285	2895	998	1198	1361	15.069	2003-2004
437	21457	0.564	1842	1870	700	744	1331	16.915	2003-2004
438	21458	NA	NA	NA	NA	NA	NA	NA	2003-2004
439	21459	1.682	8133	6668	3744	1305	7219	92.613	2003-2004
440	21460	0.836	1853	3819	420	244	2698	26.506	2003-2004
441	21461	NA	NA	NA	NA	NA	NA	NA	2003-2004
442	21462	1.981	4356	6579	773	584	3913	38.867	2003-2004
443	21463	1.223	3015	3135	739	1008	2166	22.629	2003-2004
444	21464	NA	NA	NA	NA	NA	NA	NA	2003-2004
445	21465	1.615	2618	3849	1317	549	3340	51.611	2003-2004
446	21466	0.767	1762	1831	432	276	2132	14.72	2003-2004
447	21467	0.675	1356	3280	303	116	2429	26.074	2003-2004
448	21468	0.506	1085	1268	456	436	732	6.275	2003-2004
449	21469	0.762	1688	3109	786	348	2112	28.178	2003-2004
450	21470	0.952	1299	2469	865	525	1841	24.944	2003-2004
451	21471	0.773	1738	1454	973	1122	1226	20.039	2003-2004
452	21472	0.131	484	363	71	0	277	5.492	2003-2004
453	21473	1.733	3756	7975	1028	442	4301	46.502	2003-2004
454	21474	1.088	2202	3042	448	981	1431	12.312	2003-2004
455	21475	1.887	4501	5159	2341	1720	3293	38.377	2003-2004
456	21476	0.504	1483	1146	242	325	834	16.836	2003-2004
457	21477	2.147	2960	4642	2229	760	3707	48.088	2003-2004
458	21478	0.997	3012	2557	458	67	2363	32.923	2003-2004
459	21480	0.631	1001	1572	397	405	1083	23.5	2003-2004
460	21481	1.076	1526	3616	1775	833	2274	31.681	2003-2004
461	21482	0.981	2290	2666	770	296	1952	25.932	2003-2004
462	21483	1.218	3026	2152	1778	1679	2016	18.919	2003-2004
463	21484	1.064	1142	5529	212	154	1992	56.734	2003-2004
464	21485	1.569	1501	2823	801	831	2402	16.036	2003-2004
465	21486	0.374	1139	1091	106	115	814	3.539	2003-2004
466	21487	0.79	1748	3074	718	265	2249	31.435	2003-2004
467	21488	0.908	1892	3276	430	102	1806	19.705	2003-2004
468	21489	0.874	3666	3545	360	669	1681	8.706	2003-2004
469	21490	0.767	1498	2697	899	382	1408	21.325	2003-2004
470	21491	0.29	1034	1291	119	15	1358	13.598	2003-2004
471	21493	0.986	1971	4813	1604	869	3649	68.294	2003-2004
472	21494	1.614	3501	4277	1230	401	4355	68.493	2003-2004
473	21495	0.613	1628	1950	659	219	1641	40.203	2003-2004
474	21496	1.383	2732	3442	2325	474	2204	28.936	2003-2004
475	21497	1.135	2202	4618	1251	999	2379	41.285	2003-2004
476	21498	0.37	2447	4559	1429	969	1740	39.32	2003-2004
477	21499	1.823	1660	1782	115	44	1487	18.083	2003-2004
478	21500	1.328	3448	2194	961	704	2462	31.994	2003-2004
479	21501	1.243	3779	3411	696	670	1356	18.424	2003-2004
480	21502	0.991	2725	1393	987	343	1728	28.861	2003-2004
481	21503	NA	NA	NA	NA	NA	NA	NA	2003-2004
482	21504	1.095	1850	3016	316	161	2197	17.342	2003-2004
483	21505	0.619	1152	2275	428	121	1266	18.852	2003-2004
484	21506	1.47	4394	3353	782	750	3842	56.665	2003-2004
485	21507	1.185	1788	2490	318	26	1584	11.166	2003-2004
486	21508	NA	NA	NA	NA	NA	NA	NA	2003-2004
487	21509	1.718	3792	4375	1627	771	2184	20.812	2003-2004
488	21510	3.15	5739	5682	1932	993	2763	34.268	2003-2004
489	21511	0.907	1966	1225	653	429	1609	17.583	2003-2004
490	21512	0.983	2051	1609	514	895	2222	43.874	2003-2004
491	21513	0.435	1065	2069	278	212	1208	16.924	2003-2004
492	21514	0.403	749	1399	182	1140	2213	87.776	2003-2004
493	21515	0.838	1231	3445	263	254	1878	15.125	2003-2004
494	21516	1.935	5023	5025	2186	936	4098	62.239	2003-2004
495	21517	1.824	5076	2517	1322	1062	2717	24.544	2003-2004
496	21518	0.764	2380	2956	543	831	2010	24.038	2003-2004
497	21519	0.884	1773	2964	1140	691	2119	23.65	2003-2004
498	21520	1.464	2786	3328	676	494	2001	18.663	2003-2004
499	21521	2.126	3498	5702	1620	943	3486	53.21	2003-2004
500	21522	1.793	3151	3916	598	889	2189	28.511	2003-2004
501	21523	0.691	1557	1130	502	346	1016	9.259	2003-2004
502	21524	1.269	3277	4331	1347	521	2342	37.102	2003-2004
503	21525	NA	NA	NA	NA	NA	NA	NA	2003-2004
504	21526	0.511	897	626	487	657	757	13.01	2003-2004
505	21527	0.58	1538	2403	586	367	1525	23.158	2003-2004
506	21528	1.435	2717	2441	276	238	1780	23.827	2003-2004
507	21529	0.331	111	1324	46	57	325	1.237	2003-2004
508	21530	1.276	2511	1728	606	1888	1106	9.156	2003-2004
509	21531	1.142	2066	3369	613	311	2584	18.22	2003-2004
510	21532	1.097	1908	3353	205	238	1822	19.915	2003-2004
511	21533	0.917	1948	3774	954	798	1962	35.57	2003-2004
512	21534	1.412	2836	3597	1566	929	2467	26.037	2003-2004
513	21535	0.968	2009	406	630	912	1077	12.049	2003-2004
514	21536	0.502	1532	2788	1088	455	1999	27.75	2003-2004
515	21537	0.516	1674	1838	891	312	1199	12.049	2003-2004
516	21539	0.923	2311	2284	824	593	1923	16.256	2003-2004
517	21540	0.43	1430	1322	539	131	1130	17.887	2003-2004
518	21541	1.019	1809	2280	472	121	1421	24.475	2003-2004
519	21542	2.32	2853	6457	552	727	2296	22.315	2003-2004
520	21543	0.667	2460	2614	707	333	1903	29.96	2003-2004
521	21544	0.838	1884	1656	222	91	1316	11.138	2003-2004
522	21545	0.676	1762	2777	489	195	1453	18.174	2003-2004
523	21547	1.169	2675	5287	1311	677	2504	32.334	2003-2004
524	21548	1.578	2281	3381	1369	653	3072	36.203	2003-2004
525	21549	1.576	3510	5383	1305	368	2781	41.358	2003-2004
526	21550	0.897	2077	1668	683	185	1975	20.389	2003-2004
527	21551	0.682	1234	1464	344	208	1431	13.37	2003-2004
528	21552	0.994	2915	4158	1035	926	2501	44.047	2003-2004
529	21553	1.743	2608	5008	1178	671	3567	43.318	2003-2004
530	21554	1.008	3047	1709	1194	1013	1342	5.483	2003-2004
531	21555	0.677	2224	1912	1218	293	1397	26.287	2003-2004
532	21556	1.412	2332	4497	703	214	2664	15.581	2003-2004
533	21557	1.846	4004	2672	1131	1155	2220	13.072	2003-2004
534	21558	1.479	3736	3508	1381	775	1931	29.428	2003-2004
535	21559	2.558	5536	11444	2974	920	5714	104.593	2003-2004
536	21560	NA	NA	NA	NA	NA	NA	NA	2003-2004
537	21561	NA	NA	NA	NA	NA	NA	NA	2003-2004
538	21562	0.323	1005	483	207	177	921	9.692	2003-2004
539	21563	1.177	2971	3060	451	216	2073	26.368	2003-2004
540	21564	1.287	4564	4872	672	80	3172	49.941	2003-2004
541	21565	0.874	1984	2070	82	55	1556	10.024	2003-2004
542	21566	0.832	2011	1548	795	235	1084	8.868	2003-2004
543	21567	0.81	1386	2859	577	238	1362	14.442	2003-2004
544	21568	1.074	2578	2813	506	101	2396	27.167	2003-2004
545	21569	1.79	3444	7921	542	28	3118	41.053	2003-2004
546	21570	1.472	3134	4767	1280	351	2952	40.412	2003-2004
547	21571	1.531	4897	5391	1085	390	3361	41.189	2003-2004
548	21572	0.676	903	240	689	728	839	18.684	2003-2004
549	21573	1.188	1510	3023	620	363	969	10.514	2003-2004
550	21574	1.105	2719	2411	885	740	1342	16.637	2003-2004
551	21575	0.974	2024	2832	1208	535	3194	27.377	2003-2004
552	21576	NA	NA	NA	NA	NA	NA	NA	2003-2004
553	21577	1.057	2041	3557	264	308	1615	13.353	2003-2004
554	21578	0.799	2579	2922	835	257	1732	39.029	2003-2004
555	21579	NA	NA	NA	NA	NA	NA	NA	2003-2004
556	21580	0.733	1086	2363	673	148	1241	15.151	2003-2004
557	21581	0.763	1261	2330	677	227	1633	17.848	2003-2004
558	21582	1.174	2333	2193	974	744	1618	11.434	2003-2004
559	21583	1.286	2513	7355	747	543	2603	54.069	2003-2004
560	21584	NA	NA	NA	NA	NA	NA	NA	2003-2004
561	21585	2.308	5166	6839	2769	1670	4468	66.427	2003-2004
562	21586	1.086	3132	1771	1693	584	1631	18.716	2003-2004
563	21587	NA	NA	NA	NA	NA	NA	NA	2003-2004
564	21589	2.874	8764	14064	796	3600	4240	52.452	2003-2004
565	21590	0.617	3600	1645	2348	645	1722	39.559	2003-2004
566	21592	1.422	2086	7483	1438	338	3050	38.991	2003-2004
567	21593	1.178	1383	4443	626	413	2694	35.273	2003-2004
568	21594	0.778	1266	3769	576	399	1380	8.847	2003-2004
569	21595	0.772	2084	3778	478	214	1572	25.576	2003-2004
570	21596	1.71	5507	3061	2861	940	4706	52.263	2003-2004
571	21598	0.884	2184	3502	686	521	1481	19.235	2003-2004
572	21599	1.006	3221	4326	582	80	5449	28.02	2003-2004
573	21600	1.072	3029	1796	1448	478	1517	10.873	2003-2004
574	21601	0.55	746	1871	386	249	1095	12.563	2003-2004
575	21602	0.619	1028	500	503	482	753	12.762	2003-2004
576	21603	1.327	4787	2259	2212	1053	2868	41.314	2003-2004
577	21605	0.879	1783	2177	519	685	2143	41.922	2003-2004
578	21606	0.911	1634	3294	818	280	2069	22.264	2003-2004
579	21607	NA	NA	NA	NA	NA	NA	NA	2003-2004
580	21608	0.539	1871	2190	895	880	1836	25.486	2003-2004
581	21609	NA	NA	NA	NA	NA	NA	NA	2003-2004
582	21610	0.387	860	1746	87	39	1229	8.139	2003-2004
583	21611	0.766	1582	2532	292	164	1371	9.663	2003-2004
584	21612	NA	NA	NA	NA	NA	NA	NA	2003-2004
585	21613	1.334	3245	5970	2528	829	3323	47.431	2003-2004
586	21614	3.709	6200	4875	2011	1050	4019	40.048	2003-2004
587	21615	2.197	6258	8724	3473	1419	4272	78.362	2003-2004
588	21616	1.089	2030	2338	862	638	2246	20.316	2003-2004
589	21617	1.448	2806	3041	768	1165	2219	23.778	2003-2004
590	21618	1.077	1873	2514	502	273	1295	13.694	2003-2004
591	21619	0.974	3409	1333	1385	1555	1671	16.117	2003-2004
592	21620	1.217	3362	2284	1190	750	2345	24.874	2003-2004
593	21621	0.818	2571	2607	1321	637	2052	33.355	2003-2004
594	21622	1.363	3610	4886	959	251	2878	46.132	2003-2004
595	21623	0.696	2055	2692	293	340	1065	9.985	2003-2004
596	21624	0.777	1129	435	1042	699	879	15.516	2003-2004
597	21625	1.207	3554	3855	980	229	2694	26.356	2003-2004
598	21626	2.005	3051	11334	1028	285	3703	61.33	2003-2004
599	21627	0.944	3153	3712	1486	656	2387	46.314	2003-2004
600	21628	NA	NA	NA	NA	NA	NA	NA	2003-2004
601	21629	0.659	1941	1534	600	500	1066	12.773	2003-2004
602	21630	1.293	2298	6354	487	185	2170	14.05	2003-2004
603	21631	0.971	1776	2833	507	416	1411	26.102	2003-2004
604	21632	0.701	1234	1608	135	158	1314	16.568	2003-2004
605	21633	1.066	2482	3351	1147	757	1793	27.371	2003-2004
606	21634	0.911	1038	2081	1127	450	2114	27.44	2003-2004
607	21635	0.623	2115	2032	290	595	1367	13.463	2003-2004
608	21636	2.544	2534	3655	695	471	2056	27.702	2003-2004
609	21637	2.115	4219	3774	1234	773	2688	36.662	2003-2004
610	21638	0.953	1930	3585	660	316	1605	20.551	2003-2004
611	21639	1.226	3737	1282	610	303	2266	15.158	2003-2004
612	21640	1.644	3928	2619	1399	450	2340	29.725	2003-2004
613	21641	NA	NA	NA	NA	NA	NA	NA	2003-2004
614	21642	1.016	2070	2852	596	956	1362	10.226	2003-2004
615	21643	0.581	1293	1440	577	215	1084	11.852	2003-2004
616	21644	1.037	1722	3081	422	154	1701	22.697	2003-2004
617	21645	1.253	2481	3587	839	808	2346	29.184	2003-2004
618	21646	1.575	3361	6978	1529	890	4165	76.01	2003-2004
619	21647	0.789	1340	1745	782	188	1646	19.63	2003-2004
620	21648	0.613	2363	1141	1422	415	1170	21.464	2003-2004
621	21649	2.274	4311	5175	1278	332	2266	15.326	2003-2004
622	21650	0.958	1858	3756	1044	528	2225	37.901	2003-2004
623	21651	1.654	3815	4222	2076	1455	3079	43.147	2003-2004
624	21652	0.649	1535	2088	416	440	968	11.94	2003-2004
625	21655	1.238	2561	4510	618	263	1699	22.315	2003-2004
626	21656	0.94	3949	2935	1858	1561	2694	36.579	2003-2004
627	21657	1.685	3008	4567	749	142	3039	29.79	2003-2004
628	21658	0.948	1871	2989	630	661	2860	30.713	2003-2004
629	21659	0.739	2135	2562	427	80	2445	30.424	2003-2004
630	21660	1.458	4384	3153	2880	678	2734	46.968	2003-2004
631	21661	1.077	1944	2997	1031	834	1519	28.55	2003-2004
632	21662	0.458	1490	1412	440	327	841	8.891	2003-2004
633	21663	NA	NA	NA	NA	NA	NA	NA	2003-2004
634	21664	1.514	3527	4175	1455	844	3816	38.782	2003-2004
635	21665	NA	NA	NA	NA	NA	NA	NA	2003-2004
636	21666	0.713	1681	1381	340	38	1189	15.749	2003-2004
637	21667	1.273	4761	4043	1915	639	3122	52.71	2003-2004
638	21668	0.619	1352	1925	766	168	1732	20.165	2003-2004
639	21669	1.086	1530	2355	253	146	1914	13.361	2003-2004
640	21670	0.797	2526	2544	1032	416	1499	28.36	2003-2004
641	21671	NA	NA	NA	NA	NA	NA	NA	2003-2004
642	21672	0.751	2311	2153	483	505	1127	14.79	2003-2004
643	21673	1.494	4844	4258	1297	806	2834	41.828	2003-2004
644	21674	0.837	1941	4144	409	171	1595	17.434	2003-2004
645	21675	1.386	2672	4246	1015	438	2838	34.686	2003-2004
646	21676	0.66	922	3336	706	290	2019	29.417	2003-2004
647	21677	1.429	1354	6725	293	89	3047	9.879	2003-2004
648	21678	1.566	3219	3777	698	623	2579	44.794	2003-2004
649	21679	NA	NA	NA	NA	NA	NA	NA	2003-2004
650	21680	0.583	991	2470	574	527	1376	21.376	2003-2004
651	21681	1.181	2585	3391	362	196	2734	35.044	2003-2004
652	21682	0.466	1104	1147	201	69	681	6.943	2003-2004
653	21683	0.943	2293	3781	790	550	2174	25.943	2003-2004
654	21684	0.467	1895	1910	1164	454	1564	23.559	2003-2004
655	21685	1.15	2657	2365	532	158	2233	25.082	2003-2004
656	21686	0	0	0	0	0	0	0	2003-2004
657	21687	0.827	2611	2663	1108	610	1476	19.708	2003-2004
658	21688	0.992	1993	3464	474	318	2172	21	2003-2004
659	21689	NA	NA	NA	NA	NA	NA	NA	2003-2004
660	21690	1.949	3278	4669	945	400	3727	35.993	2003-2004
661	21691	0.776	1965	2729	1622	467	1968	23.642	2003-2004
662	21692	1.051	1936	428	977	1063	1226	14.7	2003-2004
663	21693	0.571	1717	1258	559	301	1300	14.139	2003-2004
664	21694	1.275	2082	5928	1763	583	3771	62.039	2003-2004
665	21695	0.826	1857	2285	873	534	1313	18.806	2003-2004
666	21696	1.173	2816	4642	2162	870	2747	50.732	2003-2004
667	21697	1.092	1723	3875	740	237	2072	32.855	2003-2004
668	21698	0.635	1636	2016	1046	639	1634	21.061	2003-2004
669	21699	1.034	2493	3385	727	1592	2864	97.051	2003-2004
670	21700	0.793	1379	3497	737	540	1787	21.978	2003-2004
671	21701	1.358	2105	4515	1422	680	2594	24.738	2003-2004
672	21702	0.473	1977	1766	718	683	1735	37.235	2003-2004
673	21703	1.195	3189	3668	457	772	1921	21.719	2003-2004
674	21704	4.743	7075	6468	1472	2023	5435	64.083	2003-2004
675	21705	1.23	3008	7722	1320	1452	2792	46.555	2003-2004
676	21706	1.054	3076	4415	831	268	2686	32.144	2003-2004
677	21707	NA	NA	NA	NA	NA	NA	NA	2003-2004
678	21708	0.707	742	196	574	630	707	13.223	2003-2004
679	21709	0.967	835	2636	352	571	2211	20.1	2003-2004
680	21710	0.798	1205	2577	786	472	1599	17.95	2003-2004
681	21711	0.461	1199	1550	626	419	1245	11.355	2003-2004
682	21712	0.972	1801	2343	521	166	1292	14.129	2003-2004
683	21713	0.704	2039	2952	854	244	1983	27.006	2003-2004
684	21714	1.139	2127	4235	291	132	3061	13.236	2003-2004
685	21715	0.823	1490	2412	1004	936	1665	21.404	2003-2004
686	21716	0.222	558	670	73	35	987	10.416	2003-2004
687	21717	0.868	1187	465	786	952	1179	21.343	2003-2004
688	21718	0.699	1789	2055	1130	438	1759	25.932	2003-2004
689	21719	1.915	3603	7069	1674	1002	4326	56.619	2003-2004
690	21720	1.428	1992	2677	835	486	2355	27.78	2003-2004
691	21721	0.566	1773	2400	597	219	1166	17.317	2003-2004
692	21722	1.196	3278	4588	1291	341	2976	57.092	2003-2004
693	21723	0.983	4091	2090	582	185	2110	24.343	2003-2004
694	21724	2.345	6360	4432	1987	919	4362	49.917	2003-2004
695	21725	0.858	1303	2434	507	200	1479	21.984	2003-2004
696	21726	1.072	1930	2988	309	201	1601	14.812	2003-2004
697	21728	0.917	2551	2538	366	360	1344	17.699	2003-2004
698	21729	1.097	3653	2349	1277	470	2023	34.663	2003-2004
699	21730	0.732	2248	2373	542	438	2013	22.488	2003-2004
700	21731	0.622	1148	449	733	340	934	10.402	2003-2004
701	21732	1.124	3116	2423	849	1149	2417	29.191	2003-2004
702	21733	1.964	4618	4638	1873	987	3443	34.549	2003-2004
703	21734	0.474	504	126	390	432	486	9.072	2003-2004
704	21735	0.981	3125	5488	828	326	2293	45.261	2003-2004
705	21736	0.911	2363	4306	663	232	2544	35.451	2003-2004
706	21737	0.615	906	321	747	612	764	12.204	2003-2004
707	21738	1.196	2975	3224	1276	246	2449	33.797	2003-2004
708	21739	1.2	3128	2890	519	228	2967	36.24	2003-2004
709	21740	2.817	9405	9932	4929	2016	5643	93.044	2003-2004
710	21741	1.38	3085	5000	1282	945	3248	53.565	2003-2004
711	21743	0.468	516	126	390	438	489	9.255	2003-2004
712	21744	1.749	3575	6797	468	135	3108	50.624	2003-2004
713	21745	1.43	4117	6198	2665	1273	3282	53.252	2003-2004
714	21746	0.981	2470	2874	724	398	1672	20.368	2003-2004
715	21747	0.893	3339	1433	254	61	2082	13.681	2003-2004
716	21748	NA	NA	NA	NA	NA	NA	NA	2003-2004
717	21749	1.069	3514	3241	1624	1059	2468	29.941	2003-2004
718	21750	0.307	1653	1987	869	260	860	17.843	2003-2004
719	21751	1.364	2242	4369	1632	1630	2876	38.427	2003-2004
720	21752	NA	NA	NA	NA	NA	NA	NA	2003-2004
721	21753	1.587	3623	2236	1717	1231	2986	41.458	2003-2004
722	21754	0.648	1419	2175	506	311	2370	19.049	2003-2004
723	21755	1.589	3602	5746	1548	814	3830	35.742	2003-2004
724	21756	0.491	1652	1172	857	548	1101	16.721	2003-2004
725	21757	1.502	3148	5308	1488	847	2153	29.856	2003-2004
726	21758	2.189	4983	4147	647	465	2985	33.827	2003-2004
727	21759	0.84	2855	2463	162	138	2381	25.208	2003-2004
728	21760	1.783	2149	4770	947	1078	3732	31.775	2003-2004
729	21761	1.009	1370	3243	1236	852	1796	28.428	2003-2004
730	21762	1.031	2623	2478	1889	624	2360	50.335	2003-2004
731	21763	1.283	3375	3123	1436	714	2653	37.278	2003-2004
732	21765	NA	NA	NA	NA	NA	NA	NA	2003-2004
733	21766	NA	NA	NA	NA	NA	NA	NA	2003-2004
734	21768	0.76	3437	1318	1850	848	1021	3.479	2003-2004
735	21769	1.747	4056	4971	1414	398	4527	56.259	2003-2004
736	21770	0.54	1567	2263	654	269	1483	14.512	2003-2004
737	21771	1.545	2497	3738	903	449	2395	22.674	2003-2004
738	21772	0.749	3339	3221	419	811	1311	15.842	2003-2004
739	21773	0.733	1486	1873	655	463	1352	25.539	2003-2004
740	21774	1.202	2555	5549	1694	696	3322	51.724	2003-2004
741	21775	0.991	1758	1239	1009	1191	2050	39.695	2003-2004
742	21776	2.197	5051	5699	1929	1064	4018	48.19	2003-2004
743	21777	0.841	2259	1327	194	474	1296	8.284	2003-2004
744	21778	0.585	1111	1213	418	288	1345	9.863	2003-2004
745	21779	1.706	2862	6403	469	463	3747	33.19	2003-2004
746	21780	1.307	3137	3662	567	447	4163	33.966	2003-2004
747	21781	1.179	2087	3848	497	150	2159	13.629	2003-2004
748	21782	0.456	988	1652	582	204	1170	18.328	2003-2004
749	21783	2.705	3429	5339	1055	788	3083	41.27	2003-2004
750	21784	0.339	1440	1727	1060	383	1372	18.43	2003-2004
751	21785	0.758	2411	2267	675	464	1493	22.1	2003-2004
752	21786	0.828	3280	3618	2140	882	2068	27.181	2003-2004
753	21787	1.366	1787	1946	1354	305	1407	16.527	2003-2004
754	21788	1.31	3438	4477	1013	2026	3021	25.778	2003-2004
755	21789	1.037	2610	3484	354	287	2006	19.237	2003-2004
756	21790	0.329	427	871	193	1	401	2.029	2003-2004
757	21792	0.495	308	2373	157	132	448	2.874	2003-2004
758	21793	0.768	1783	2792	265	111	978	7.176	2003-2004
759	21794	0.452	451	2008	74	551	1527	10.53	2003-2004
760	21795	0.875	1325	3212	726	156	1679	25.387	2003-2004
761	21796	1.134	2535	2346	549	387	1892	21.992	2003-2004
762	21797	0.23	978	379	460	145	419	4.922	2003-2004
763	21799	1.375	3356	2335	2100	405	3416	32.931	2003-2004
764	21800	0.551	1768	1193	1045	697	1069	12.749	2003-2004
765	21801	1.583	4229	3790	1104	693	3011	33.574	2003-2004
766	21802	1.062	2342	4694	1279	326	2804	47.02	2003-2004
767	21803	0.496	1145	2197	347	106	1395	16.443	2003-2004
768	21804	0.338	618	1273	156	84	734	9.064	2003-2004
769	21805	NA	NA	NA	NA	NA	NA	NA	2003-2004
770	21806	0.309	379	1404	385	314	758	9.913	2003-2004
771	21807	0.88	1710	4488	901	446	2320	40.736	2003-2004
772	21808	0.754	2171	1850	1098	697	2301	22.824	2003-2004
773	21809	0.779	1530	3267	358	177	2004	16.859	2003-2004
774	21810	0.761	1146	2512	632	243	1333	20.999	2003-2004
775	21811	0.805	1332	2980	1010	276	1552	21.091	2003-2004
776	21812	1.315	3547	3883	1551	1171	2993	71.028	2003-2004
777	21813	0.825	1422	4192	802	211	2056	28.963	2003-2004
778	21814	0.817	1311	3001	476	242	1828	18.238	2003-2004
779	21815	1.336	1932	4712	952	293	2333	35.514	2003-2004
780	21816	1.691	3742	3553	1489	828	2591	19.393	2003-2004
781	21817	0.92	2067	2923	510	1125	1206	9.912	2003-2004
782	21818	0.834	1296	3372	349	312	1536	17.753	2003-2004
783	21819	1.278	4676	3104	545	468	3435	19.948	2003-2004
784	21821	1.088	2181	3253	679	540	1593	21.096	2003-2004
785	21823	1.646	3599	4105	1253	629	3060	42.941	2003-2004
786	21824	1.393	3305	4075	934	1162	2277	17.931	2003-2004
787	21825	1.349	4227	6057	2268	1114	3543	68.11	2003-2004
788	21826	0.407	816	1663	186	110	904	13.439	2003-2004
789	21827	1.333	4096	3004	1525	707	2018	20.802	2003-2004
790	21828	0.979	2027	3757	1288	455	2095	30.531	2003-2004
791	21830	0.641	718	2307	495	395	1445	13.795	2003-2004
792	21831	1.536	3227	5750	1187	501	3164	40.194	2003-2004
793	21832	1.16	2540	1578	321	172	1368	16.762	2003-2004
794	21833	NA	NA	NA	NA	NA	NA	NA	2003-2004
795	21834	1.967	4286	4967	1214	295	3013	22.231	2003-2004
796	21835	0.951	1395	2491	983	295	1962	28.772	2003-2004
797	21836	0.689	1862	1779	1088	1021	1643	32.681	2003-2004
798	21837	0.979	2607	2061	762	480	1849	15.174	2003-2004
799	21838	1.258	2600	2472	495	224	2766	16.311	2003-2004
800	21839	NA	NA	NA	NA	NA	NA	NA	2003-2004
801	21840	0.672	841	815	590	610	889	15.383	2003-2004
802	21842	1.591	3602	4157	1669	1306	2942	48.067	2003-2004
803	21843	0.704	2243	1272	588	215	1121	11.809	2003-2004
804	21844	3.18	5317	3558	4857	738	3362	39.347	2003-2004
805	21845	1.927	4674	4503	438	639	2393	19.339	2003-2004
806	21846	0.762	776	1700	288	161	1507	16.041	2003-2004
807	21847	NA	NA	NA	NA	NA	NA	NA	2003-2004
808	21849	0.623	1974	1770	353	451	1237	6.439	2003-2004
809	21850	1.179	3377	3218	971	287	1935	25.424	2003-2004
810	21851	1.085	1791	2378	929	411	2322	25.389	2003-2004
811	21852	3.037	6514	5689	1908	1346	5844	73.152	2003-2004
812	21853	1.236	2827	2259	411	610	2208	22.925	2003-2004
813	21854	1.038	3118	1838	154	175	1483	7.68	2003-2004
814	21855	1.796	3655	7246	2064	365	5256	65.753	2003-2004
815	21856	2.023	3605	5375	2061	965	3618	58.565	2003-2004
816	21859	0.785	1653	2364	312	193	1871	20.864	2003-2004
817	21860	1.133	2717	3774	702	457	1971	22.609	2003-2004
818	21861	NA	NA	NA	NA	NA	NA	NA	2003-2004
819	21862	2.261	5394	2224	921	3002	1748	4.471	2003-2004
820	21863	NA	NA	NA	NA	NA	NA	NA	2003-2004
821	21864	0.385	669	1125	296	203	887	8.32	2003-2004
822	21865	1.234	3550	1961	868	546	1668	10.992	2003-2004
823	21866	0.929	1396	2436	304	40	1904	16.445	2003-2004
824	21867	0.551	752	1113	310	107	1673	15.485	2003-2004
825	21868	1.305	3237	5961	1049	534	2485	32.973	2003-2004
826	21869	1.559	2713	5386	1235	334	4599	64.54	2003-2004
827	21870	1.319	2814	5386	1213	539	3431	46.987	2003-2004
828	21871	1.378	2920	3278	1135	1180	1969	25.366	2003-2004
829	21872	0.857	931	3186	719	108	2049	24.292	2003-2004
830	21874	0.218	765	886	151	1	786	9.95	2003-2004
831	21875	1.191	3770	2455	1495	1076	1794	20.579	2003-2004
832	21876	0.99	2219	2742	559	315	1606	17.935	2003-2004
833	21877	0.586	1196	4475	319	63	2229	26.288	2003-2004
834	21878	1.153	2638	2943	327	231	1682	31.712	2003-2004
835	21879	2.113	4505	5025	1595	545	3008	49.224	2003-2004
836	21880	1.632	2624	5696	624	331	3015	34.977	2003-2004
837	21881	0.779	1662	3969	512	798	2717	23.288	2003-2004
838	21882	0.88	1910	3837	582	276	2206	23.231	2003-2004
839	21884	0.452	423	128	377	298	352	7.057	2003-2004
840	21885	0.96	2364	2513	357	252	1818	16.723	2003-2004
841	21886	2.983	10459	7264	1253	587	6695	98.579	2003-2004
842	21887	2.32	5586	3767	1684	576	3346	40.743	2003-2004
843	21888	0.771	1639	2304	371	88	1566	16.372	2003-2004
844	21889	1.383	2604	2926	233	668	2150	26.765	2003-2004
845	21890	0.627	1915	3335	532	396	1927	19.427	2003-2004
846	21891	0.909	2699	3714	1910	828	2335	33.513	2003-2004
847	21892	1.716	3807	4687	873	150	3212	44.619	2003-2004
848	21893	2.754	7626	3323	4784	576	3625	27.516	2003-2004
849	21894	1.565	3907	3664	983	862	2544	29.442	2003-2004
850	21895	0.616	704	2884	360	117	1581	21.012	2003-2004
851	21896	1.555	4998	4740	1440	950	2873	58.481	2003-2004
852	21897	1.403	5302	3863	760	376	3035	28.522	2003-2004
853	21898	NA	NA	NA	NA	NA	NA	NA	2003-2004
854	21899	0.578	2838	1774	1741	1058	1291	22.839	2003-2004
855	21900	NA	NA	NA	NA	NA	NA	NA	2003-2004
856	21901	1.742	4595	5487	1208	596	3839	45.44	2003-2004
857	21902	0.991	1952	3569	1175	435	2296	47.768	2003-2004
858	21903	0.538	652	2873	294	321	1272	12.813	2003-2004
859	21904	1.633	2794	3932	813	460	2679	36.423	2003-2004
860	21905	1.145	2565	2674	184	57	1475	20.054	2003-2004
861	21906	0.835	1107	656	696	541	928	14.409	2003-2004
862	21907	0.638	1518	2073	350	242	1257	14.476	2003-2004
863	21908	1.402	3405	6047	794	977	2149	29.866	2003-2004
864	21909	0.596	1708	1091	513	275	854	7.628	2003-2004
865	21910	0.419	1513	1830	837	658	1068	15.77	2003-2004
866	21911	NA	NA	NA	NA	NA	NA	NA	2003-2004
867	21912	2.14	4099	7270	393	1489	2529	17.717	2003-2004
868	21913	1.086	1798	3817	995	261	2587	40.879	2003-2004
869	21914	1.173	3009	1796	1945	507	1488	20.479	2003-2004
870	21915	2.519	4308	2967	1820	867	2220	15.336	2003-2004
871	21916	1.081	2563	2566	1537	1168	2037	11.948	2003-2004
872	21917	1.1	2203	7946	1652	972	2497	47.997	2003-2004
873	21918	0.6	1729	2014	577	256	1286	11.667	2003-2004
874	21919	1.165	3275	3666	877	695	2319	29.675	2003-2004
875	21920	0.328	1166	1099	109	25	1828	10.143	2003-2004
876	21921	0.846	1393	3679	673	294	2389	18.866	2003-2004
877	21922	0.93	1766	7617	332	272	1854	13.636	2003-2004
878	21923	1.044	2391	4182	412	86	2683	26.39	2003-2004
879	21925	0.343	1569	904	802	255	1142	16.104	2003-2004
880	21926	1.18	3367	4201	1452	528	2121	26.82	2003-2004
881	21927	1.505	3584	2473	1334	413	2631	36.315	2003-2004
882	21928	1.12	2875	2522	521	1274	1286	6.885	2003-2004
883	21929	1.174	2132	3958	894	324	1916	25.154	2003-2004
884	21930	1.221	2894	2706	786	491	1875	23.268	2003-2004
885	21931	0.671	1425	2905	905	771	1920	23.93	2003-2004
886	21932	1.45	3789	4452	888	564	3286	54.609	2003-2004
887	21933	1.017	2536	3480	1087	672	2301	39.73	2003-2004
888	21934	1.341	2401	3109	1581	887	2190	41.147	2003-2004
889	21935	1.729	4313	7688	552	493	3326	43.019	2003-2004
890	21936	NA	NA	NA	NA	NA	NA	NA	2003-2004
891	21937	NA	NA	NA	NA	NA	NA	NA	2003-2004
892	21938	NA	NA	NA	NA	NA	NA	NA	2003-2004
893	21939	NA	NA	NA	NA	NA	NA	NA	2003-2004
894	21941	4.609	7084	4656	2469	690	5167	74.655	2003-2004
895	21943	1.568	2918	5713	1310	336	4518	47.629	2003-2004
896	21944	0.066	235	35	20	80	54	0.112	2003-2004
897	21945	0.318	522	1814	254	117	716	11.146	2003-2004
898	21946	NA	NA	NA	NA	NA	NA	NA	2003-2004
899	21947	1.231	3076	5217	1635	977	2417	33.155	2003-2004
900	21948	NA	NA	NA	NA	NA	NA	NA	2003-2004
901	21949	0.844	1112	1003	432	245	743	8.195	2003-2004
902	21950	0.738	1616	3135	879	341	1638	26.079	2003-2004
903	21951	0.35	764	2115	160	96	840	8.59	2003-2004
904	21952	0.559	1220	2289	488	76	1879	20.176	2003-2004
905	21953	1.028	2342	2153	1570	586	2040	27.478	2003-2004
906	21954	1.914	4393	4758	1454	1308	2719	29.63	2003-2004
907	21955	0.556	1072	1196	680	279	806	10.921	2003-2004
908	21956	1.131	3752	2650	998	611	1930	27.409	2003-2004
909	21957	0.885	2266	2948	298	612	1877	11.026	2003-2004
910	21958	0.426	625	1682	525	520	827	4.91	2003-2004
911	21959	0.735	2263	2150	1095	488	1562	21.33	2003-2004
912	21960	0.477	1765	1465	604	257	1014	10.963	2003-2004
913	21961	1.089	1400	249	1375	752	1201	14.933	2003-2004
914	21962	0.952	1911	2390	395	612	1673	11.909	2003-2004
915	21963	1.527	2218	1194	1765	249	1466	16.028	2003-2004
916	21964	1.151	1167	257	591	800	944	18.579	2003-2004
917	21965	0.588	1544	3909	893	725	1868	29.557	2003-2004
918	21966	1.111	2285	3641	1152	601	2807	29.037	2003-2004
919	21967	0.848	3274	2847	640	277	1756	22.382	2003-2004
920	21968	0.505	786	163	448	544	591	12.116	2003-2004
921	21969	1.717	2580	4285	296	66	2661	27.999	2003-2004
922	21970	1.466	2776	3928	1267	364	2690	36.567	2003-2004
923	21971	1.349	2438	4035	1482	488	2500	30.962	2003-2004
924	21972	0.535	2822	2851	885	236	1694	23.356	2003-2004
925	21973	0.881	1377	3846	1325	854	2048	32.244	2003-2004
926	21974	0.343	1039	2455	232	278	917	14.047	2003-2004
927	21975	0.906	1607	2123	398	903	1479	18.688	2003-2004
928	21976	0.171	520	387	27	23	350	3.975	2003-2004
929	21977	0.661	1248	1879	482	344	1675	17.28	2003-2004
930	21978	0.753	1683	2316	324	356	1707	22.847	2003-2004
931	21979	0.603	775	206	468	648	720	16.776	2003-2004
932	21980	1.319	2309	4757	522	577	2095	18.149	2003-2004
933	21981	NA	NA	NA	NA	NA	NA	NA	2003-2004
934	21982	0.911	2041	2267	1320	1465	1433	15.06	2003-2004
935	21983	1.472	3373	3569	859	987	3020	28.624	2003-2004
936	21984	1.787	3182	8446	2598	1351	4723	75.639	2003-2004
937	21986	0.783	2125	2812	234	263	1533	26.389	2003-2004
938	21987	1.771	2536	5613	1063	377	1748	6.847	2003-2004
939	21989	0.309	870	1302	614	305	1068	16.583	2003-2004
940	21990	0.545	1374	1140	826	406	1007	12.73	2003-2004
941	21991	1.734	4293	4186	1632	1317	3493	69.616	2003-2004
942	21992	0.523	1714	1294	590	628	1252	13.669	2003-2004
943	21993	0.266	423	519	102	17	339	5.345	2003-2004
944	21994	0.817	2077	2385	712	718	2284	37.143	2003-2004
945	21995	0.711	1029	2199	220	376	1539	11.998	2003-2004
946	21996	0.782	1849	2231	1054	418	2557	46.364	2003-2004
947	21997	0.737	2940	2107	1085	685	1910	19.802	2003-2004
948	21998	0.332	846	841	205	124	748	5.166	2003-2004
949	21999	0.846	1716	1329	527	501	1095	11.1	2003-2004
950	22000	1.373	2959	3426	887	807	2218	21.792	2003-2004
951	22001	0.694	1720	2193	1128	629	1174	20.278	2003-2004
952	22002	0.315	678	732	103	134	522	4.32	2003-2004
953	22003	1.083	2848	2428	1603	703	2104	29.516	2003-2004
954	22004	1.71	4456	3983	570	228	2785	26.596	2003-2004
955	22005	1.517	2644	4164	1269	621	1851	10.642	2003-2004
956	22006	NA	NA	NA	NA	NA	NA	NA	2003-2004
957	22007	0.772	2332	2092	577	362	1700	24.526	2003-2004
958	22008	1.233	1756	2953	484	102	2328	13.221	2003-2004
959	22009	1.18	2887	2222	626	1261	1310	22.977	2003-2004
960	22010	0.735	1321	1402	553	620	1007	12.769	2003-2004
961	22011	0.659	1238	2272	610	456	1985	19.827	2003-2004
962	22012	0.845	1456	2540	421	367	1483	12.334	2003-2004
963	22013	0.77	2247	2106	1011	581	1665	18.988	2003-2004
964	22014	0.946	2303	3802	532	708	1524	19.673	2003-2004
965	22015	1.5	2251	3785	931	828	3495	41.723	2003-2004
966	22016	0.85	1525	3789	804	1048	2013	23.856	2003-2004
967	22017	1.226	2414	4412	1434	804	2668	29.187	2003-2004
968	22018	2.285	3613	3001	1261	1370	2158	21.846	2003-2004
969	22019	0.061	291	15	27	84	102	0.061	2003-2004
970	22020	0.529	1049	1278	322	60	1408	7.284	2003-2004
971	22021	0.54	1253	1872	612	202	1430	22.456	2003-2004
972	22022	0.878	3455	3240	544	69	1680	12.715	2003-2004
973	22023	0.456	1882	1795	609	896	1908	12.461	2003-2004
974	22024	0.696	1540	1322	303	225	577	4.135	2003-2004
975	22025	0.794	1396	2744	1020	359	1388	26.717	2003-2004
976	22026	1.625	2569	3150	945	379	3041	29.743	2003-2004
977	22027	NA	NA	NA	NA	NA	NA	NA	2003-2004
978	22028	0.804	2370	3068	1888	623	2068	28.401	2003-2004
979	22029	0.675	1330	3539	676	510	1962	32.635	2003-2004
980	22030	0.492	1108	1759	623	367	1471	19.217	2003-2004
981	22031	0.266	743	763	408	199	759	9.018	2003-2004
982	22032	0.369	727	753	144	13	864	14.123	2003-2004
983	22033	1.036	2280	5801	795	652	3755	36.385	2003-2004
984	22034	0.913	1709	3705	948	378	2136	26.222	2003-2004
985	22035	0.362	869	761	338	223	845	11.836	2003-2004
986	22036	2.201	3059	6823	1236	503	4815	53.837	2003-2004
987	22037	0.54	890	164	453	491	644	12.14	2003-2004
988	22038	1.15	2700	2926	1094	721	1985	39.007	2003-2004
989	22039	0.712	2941	963	1889	568	1359	12.627	2003-2004
990	22040	NA	NA	NA	NA	NA	NA	NA	2003-2004
991	22041	0.901	1172	2929	193	184	1209	9.72	2003-2004
992	22042	0.693	1296	1937	804	368	1380	33.687	2003-2004
993	22043	1.222	3295	4436	969	1875	2230	12.703	2003-2004
994	22044	0.626	2493	1226	1190	613	1388	15.49	2003-2004
995	22045	1.478	4408	7249	788	495	2859	34.881	2003-2004
996	22046	0.964	1911	2789	1335	542	2439	39.153	2003-2004
997	22047	0.59	1215	1857	203	88	665	7.837	2003-2004
998	22048	0.461	1253	2173	110	122	822	15.733	2003-2004
999	22049	2.8	4729	6393	1641	469	3717	45.789	2003-2004
1000	22050	0.286	638	905	248	74	746	9.908	2003-2004
1001	22051	0.799	1750	5494	706	490	2878	49.306	2003-2004
1002	22052	1.66	3801	3868	552	217	3170	28.226	2003-2004
1003	22053	0.678	2061	2244	727	516	1189	13.531	2003-2004
1004	22054	0.531	1723	2177	749	1052	1243	14.093	2003-2004
1005	22055	1.433	2258	2950	604	487	2281	29.557	2003-2004
1006	22056	0.741	1003	3004	691	151	2473	18.921	2003-2004
1007	22057	0.857	2522	1781	687	300	1738	18.635	2003-2004
1008	22058	1.777	4102	1270	1456	816	2284	18.113	2003-2004
1009	22059	0.897	2983	2684	1155	698	1966	16.852	2003-2004
1010	22060	0.506	992	3441	774	428	1836	14.734	2003-2004
1011	22061	0.68	1968	2441	1933	432	1499	15.779	2003-2004
1012	22062	0.232	1619	1880	127	4	925	11.078	2003-2004
1013	22063	0.581	1626	1730	294	239	1660	22.084	2003-2004
1014	22064	1.267	3160	3680	980	145	2485	25.737	2003-2004
1015	22065	0.514	1337	2538	589	480	1617	20.779	2003-2004
1016	22066	0.467	1325	1887	751	292	1530	20.309	2003-2004
1017	22067	1.36	3518	1802	795	524	1933	21.173	2003-2004
1018	22068	1.98	4563	7509	2150	1354	2740	56.267	2003-2004
1019	22069	0.741	1369	1825	298	504	1451	10.94	2003-2004
1020	22070	2.948	6441	11321	2843	805	3848	40.908	2003-2004
1021	22071	1.015	1725	2932	376	152	1521	9.841	2003-2004
1022	22072	1.019	1356	4586	782	139	1842	29.435	2003-2004
1023	22073	0.637	902	294	817	674	761	17.233	2003-2004
1024	22074	0.635	1775	3123	690	622	1508	22.125	2003-2004
1025	22075	0.968	2150	3369	1088	393	2049	29.116	2003-2004
1026	22076	0.808	1438	1585	290	102	1463	10.976	2003-2004
1027	22077	1.769	2842	3022	1165	859	2693	31.333	2003-2004
1028	22078	0.847	1671	2100	599	383	1596	21.171	2003-2004
1029	22079	1.267	3997	5446	1643	1463	3209	44.058	2003-2004
1030	22080	1.65	4290	6164	1116	474	3554	57.006	2003-2004
1031	22081	2.442	4194	10032	1321	695	5287	69.04	2003-2004
1032	22082	0.781	2006	1419	569	240	1538	21.007	2003-2004
1033	22083	1.598	3166	5579	2075	1031	2862	48.463	2003-2004
1034	22084	1.412	3263	5633	1559	433	3516	55.054	2003-2004
1035	22085	1.329	1800	2386	918	854	2026	24.782	2003-2004
1036	22086	0.336	1148	1493	639	384	1113	15.813	2003-2004
1037	22087	NA	NA	NA	NA	NA	NA	NA	2003-2004
1038	22089	0.888	774	3998	962	176	1400	17.658	2003-2004
1039	22090	0.664	1776	1957	597	329	1702	19.912	2003-2004
1040	22091	1.202	1862	1934	474	611	1505	17.106	2003-2004
1041	22092	1.279	2805	4262	1071	827	2370	46.91	2003-2004
1042	22093	0.748	2239	2445	1152	537	2015	14.76	2003-2004
1043	22094	1.058	3160	2482	980	493	2152	20.054	2003-2004
1044	22095	0.437	898	1329	187	16	670	9.602	2003-2004
1045	22096	1.301	3084	4121	511	1057	2270	21.561	2003-2004
1046	22097	0.988	3179	3436	1747	933	1692	18.227	2003-2004
1047	22098	1.77	2910	5205	969	678	2483	38.232	2003-2004
1048	22099	0.756	1994	1905	1153	412	1378	23.513	2003-2004
1049	22100	0.251	340	945	58	32	438	1.492	2003-2004
1050	22101	1.294	1997	4177	1202	706	2387	28.086	2003-2004
1051	22102	1.167	2867	4349	1097	714	3414	48.804	2003-2004
1052	22103	1.961	4834	5373	1149	667	2668	36.426	2003-2004
1053	22104	NA	NA	NA	NA	NA	NA	NA	2003-2004
1054	22106	1.989	4323	6752	2816	1069	4856	95.163	2003-2004
1055	22107	2.006	5453	3987	857	1073	2523	24.481	2003-2004
1056	22108	2.929	5155	8822	1383	628	6382	87.577	2003-2004
1057	22109	1.772	3493	3684	725	309	2375	29.065	2003-2004
1058	22110	NA	NA	NA	NA	NA	NA	NA	2003-2004
1059	22111	0.921	2051	3937	1307	692	2388	39.35	2003-2004
1060	22113	0.677	1893	1892	539	591	1316	19.273	2003-2004
1061	22114	0.937	2546	4008	236	108	1788	19.983	2003-2004
1062	22115	0.657	1290	2760	667	194	1199	7.344	2003-2004
1063	22116	0.548	935	2838	251	190	1405	10.355	2003-2004
1064	22117	0.961	2325	1595	1394	521	1374	20.084	2003-2004
1065	22118	0.322	1181	1841	619	415	977	13.599	2003-2004
1066	22119	0.933	2417	4042	974	738	2584	27.635	2003-2004
1067	22120	1.991	3801	2917	1347	384	2215	25.211	2003-2004
1068	22121	1.222	3597	4045	1381	1027	1644	20.501	2003-2004
1069	22122	1.062	2805	3271	659	372	1215	18.158	2003-2004
1070	22123	1.525	2512	4460	820	442	2489	38.65	2003-2004
1071	22124	NA	NA	NA	NA	NA	NA	NA	2003-2004
1072	22125	0.719	1883	2293	651	317	1786	19.504	2003-2004
1073	22127	0.913	1274	2503	294	103	1153	9.385	2003-2004
1074	22128	NA	NA	NA	NA	NA	NA	NA	2003-2004
1075	22129	NA	NA	NA	NA	NA	NA	NA	2003-2004
1076	22130	0.582	1215	1340	135	272	853	7.681	2003-2004
1077	22131	0.855	3091	1969	1615	845	1596	30.933	2003-2004
1078	22132	2.739	4188	10658	2706	4002	6017	76.926	2003-2004
1079	22133	1.477	2755	3224	1302	866	1922	34.358	2003-2004
1080	22134	1.068	2526	2465	732	483	1311	18.841	2003-2004
1081	22135	0.224	97	192	80	2	342	1.032	2003-2004
1082	22136	0.483	1675	2156	662	610	1362	10.996	2003-2004
1083	22137	0.811	2210	1966	373	617	1687	24.141	2003-2004
1084	22138	NA	NA	NA	NA	NA	NA	NA	2003-2004
1085	22139	1.596	3129	3157	490	47	2188	30.245	2003-2004
1086	22140	1.928	2795	1272	825	488	1612	11.123	2003-2004
1087	22141	0.728	1503	1586	121	198	1308	7.739	2003-2004
1088	22143	0.75	1871	1816	957	1383	1483	26.694	2003-2004
1089	22144	NA	NA	NA	NA	NA	NA	NA	2003-2004
1090	22145	0.617	1262	1955	371	221	964	10.848	2003-2004
1091	22146	0.456	1197	1575	733	340	940	18.177	2003-2004
1092	22147	NA	NA	NA	NA	NA	NA	NA	2003-2004
1093	22148	0.792	1407	2766	680	265	1590	23.241	2003-2004
1094	22149	NA	NA	NA	NA	NA	NA	NA	2003-2004
1095	22150	0.861	2154	2719	226	260	1481	20.868	2003-2004
1096	22151	0.393	803	1500	283	131	874	11.954	2003-2004
1097	22152	0.799	1860	2313	983	524	1330	21.935	2003-2004
1098	22153	1.06	1495	3607	402	99	2029	10.326	2003-2004
1099	22154	0.507	786	1657	311	123	1465	10.927	2003-2004
1100	22155	1.501	3964	2241	1038	578	2457	24.026	2003-2004
1101	22156	1.444	3629	2269	1002	1111	2010	18.274	2003-2004
1102	22157	1.016	2159	1791	521	216	1321	11.132	2003-2004
1103	22158	NA	NA	NA	NA	NA	NA	NA	2003-2004
1104	22159	0.677	1870	1262	645	280	1254	14.842	2003-2004
1105	22160	2.963	4754	2827	497	442	2859	25.864	2003-2004
1106	22161	1.232	4053	4509	2260	1085	3153	44.28	2003-2004
1107	22162	1.472	2770	3539	1599	483	2349	32.064	2003-2004
1108	22163	1.016	1830	3259	369	1451	2027	25.372	2003-2004
1109	22164	0.571	1316	1231	100	13	1749	11.089	2003-2004
1110	22165	1.317	2820	6656	614	329	2128	36.83	2003-2004
1111	22166	NA	NA	NA	NA	NA	NA	NA	2003-2004
1112	22167	1.34	1720	450	1040	1430	1590	37.28	2003-2004
1113	22168	0.723	1297	2298	751	214	1828	20.646	2003-2004
1114	22169	0.796	1587	2780	442	195	1126	17.49	2003-2004
1115	22171	1.321	4053	3884	1927	1210	3577	59.359	2003-2004
1116	22172	1.361	1986	4295	941	395	2247	32.947	2003-2004
1117	22173	1.166	3197	3224	1306	697	2405	39.143	2003-2004
1118	22174	1.878	3336	4147	1328	412	4035	48.505	2003-2004
1119	22175	1.892	2550	3213	575	619	3732	42.637	2003-2004
1120	22176	1.504	3050	6388	705	94	2177	15.846	2003-2004
1121	22177	0.873	2509	3113	1044	1179	1668	16.325	2003-2004
1122	22178	0.426	1429	417	856	439	686	11.741	2003-2004
1123	22179	0.773	1210	2703	271	23	1138	10.77	2003-2004
1124	22180	2.526	4234	4767	1479	2003	2870	32.229	2003-2004
1125	22181	0.495	630	171	465	528	585	12.93	2003-2004
1126	22182	0.689	972	2413	750	374	1221	15.852	2003-2004
1127	22183	0.793	3100	2565	610	1196	1529	17.963	2003-2004
1128	22184	NA	NA	NA	NA	NA	NA	NA	2003-2004
1129	22186	1.024	1420	4365	986	288	2545	34.307	2003-2004
1130	22187	1.613	4252	6393	1014	513	2657	34.262	2003-2004
1131	22188	0.893	1178	3012	1294	904	2105	27.375	2003-2004
1132	22189	0.963	1958	1641	824	504	1674	16.762	2003-2004
1133	22190	0.754	1431	937	1372	958	1230	16.198	2003-2004
1134	22191	0.579	1462	2261	348	169	1008	16.095	2003-2004
1135	22192	1.439	2044	2048	1299	282	1341	6.307	2003-2004
1136	22193	0.618	1675	2172	409	546	1328	20.387	2003-2004
1137	22194	1.921	4163	10458	1051	1738	5731	45.236	2003-2004
1138	22195	NA	NA	NA	NA	NA	NA	NA	2003-2004
1139	22196	1.379	2231	6220	1123	819	3491	16.123	2003-2004
1140	22197	2.842	9386	8781	1648	614	7391	116.031	2003-2004
1141	22198	0.983	2189	4185	1115	298	2617	38.825	2003-2004
1142	22200	NA	NA	NA	NA	NA	NA	NA	2003-2004
1143	22201	1.068	1273	3236	234	38	1291	18.993	2003-2004
1144	22202	0.898	1711	2676	916	242	1872	23.438	2003-2004
1145	22204	0.842	2665	2615	1004	407	2354	37.941	2003-2004
1146	22205	0.857	2272	2612	1318	371	1586	32.617	2003-2004
1147	22206	1.124	1957	3290	619	336	2977	18.342	2003-2004
1148	22207	0.975	1168	2993	622	253	1834	22.253	2003-2004
1149	22208	1.198	1931	1189	675	243	1591	21.576	2003-2004
1150	22209	1.325	1731	1881	1019	820	2348	35.233	2003-2004
1151	22210	0.908	2055	2871	391	66	2095	18.862	2003-2004
1152	22211	1.354	2266	3434	507	292	2843	24.267	2003-2004
1153	22212	NA	NA	NA	NA	NA	NA	NA	2003-2004
1154	22213	0.805	1728	1422	443	507	1321	26.692	2003-2004
1155	22214	1.371	2833	5527	1822	909	3303	62.074	2003-2004
1156	22215	1.181	2231	2499	728	618	1443	14.159	2003-2004
1157	22216	1.515	3931	5470	683	276	4193	33.452	2003-2004
1158	22217	2.25	2730	3019	895	1538	2492	20.546	2003-2004
1159	22218	0.883	1593	1728	753	319	1625	23.052	2003-2004
1160	22219	0.806	2513	1771	650	207	1605	26.689	2003-2004
1161	22220	1.474	2653	4139	1126	687	2235	26.613	2003-2004
1162	22221	0.777	1127	977	588	467	875	13.049	2003-2004
1163	22223	1.075	1640	338	707	1234	1243	23.678	2003-2004
1164	22224	NA	NA	NA	NA	NA	NA	NA	2003-2004
1165	22225	0.699	1683	2955	421	208	1654	21.697	2003-2004
1166	22226	0.919	2431	1965	522	1714	995	3.9	2003-2004
1167	22227	1.579	3455	5931	1378	1048	3995	68.145	2003-2004
1168	22228	0.868	2931	2304	1201	801	2030	15.607	2003-2004
1169	22229	2.075	2553	4153	848	446	2281	23.726	2003-2004
1170	22230	1.135	3654	3920	1291	892	2392	37.758	2003-2004
1171	22231	0.524	1364	1418	239	192	947	15.918	2003-2004
1172	22232	NA	NA	NA	NA	NA	NA	NA	2003-2004
1173	22233	1.416	3592	2924	1661	609	3288	32.913	2003-2004
1174	22234	4.166	5288	2953	3645	970	2469	21.678	2003-2004
1175	22235	1.558	2404	2449	708	623	2265	27.146	2003-2004
1176	22236	1.554	3479	5237	1246	602	3750	53.917	2003-2004
1177	22237	1.324	3831	5221	866	349	3223	50.259	2003-2004
1178	22238	1.495	4276	4856	733	365	2608	31.191	2003-2004
1179	22239	0.611	2882	3898	830	694	2076	53.045	2003-2004
1180	22240	0.507	648	184	547	432	579	11.472	2003-2004
1181	22242	1.485	1816	3728	532	190	2244	19.403	2003-2004
1182	22243	0.802	2041	1678	1032	1556	1064	8.097	2003-2004
1183	22244	0.409	940	1522	105	147	1429	9.713	2003-2004
1184	22245	0.935	3123	3367	777	454	1761	20.033	2003-2004
1185	22247	0.706	1899	2108	820	1407	1350	13.765	2003-2004
1186	22248	0.968	3292	3201	235	170	2344	20.969	2003-2004
1187	22249	1.3	2655	3800	512	447	2831	46.009	2003-2004
1188	22250	1.021	2084	2963	666	355	1799	25.742	2003-2004
1189	22251	0.886	1620	1715	214	99	1541	13.359	2003-2004
1190	22252	1.211	2595	2643	885	813	1963	18.782	2003-2004
1191	22253	1.004	2025	2071	346	714	1522	20.287	2003-2004
1192	22254	0.188	768	827	242	39	391	3.439	2003-2004
1193	22255	0.396	806	2269	117	89	1283	16.252	2003-2004
1194	22256	0.668	1514	1836	209	71	1271	17.758	2003-2004
1195	22257	0.952	4121	2845	1701	974	2422	31.317	2003-2004
1196	22258	1.184	2371	3230	736	396	2018	21.928	2003-2004
1197	22259	0.818	2808	2816	516	337	1851	24.205	2003-2004
1198	22260	2.158	4585	5062	1961	697	3680	45.064	2003-2004
1199	22261	1.649	2684	4149	632	381	2467	23.504	2003-2004
1200	22262	0.915	1126	3338	645	123	2310	24.608	2003-2004
1201	22263	2.254	5053	3278	1118	713	3792	55.339	2003-2004
1202	22264	0.677	1281	1609	306	309	1394	22.69	2003-2004
1203	22265	0.869	2119	4086	1415	957	2756	46.471	2003-2004
1204	22266	1.069	1414	795	708	1117	1103	15.859	2003-2004
1205	22267	1.374	2479	4265	690	393	2373	27.756	2003-2004
1206	22269	NA	NA	NA	NA	NA	NA	NA	2003-2004
1207	22270	1.121	1717	3297	488	252	1320	16.169	2003-2004
1208	22271	0.996	2674	2227	799	786	1819	23.162	2003-2004
1209	22272	1.769	2935	5879	863	606	2747	29.143	2003-2004
1210	22273	1.301	3260	3425	745	295	1844	23.559	2003-2004
1211	22274	0.732	1857	5922	1670	562	2564	52.578	2003-2004
1212	22275	0.412	923	848	205	154	823	11.567	2003-2004
1213	22276	2.995	4435	9340	2564	1687	5406	81.295	2003-2004
1214	22277	1.517	3410	4537	736	147	2179	15.173	2003-2004
1215	22278	0.839	1684	1130	292	121	2067	11.32	2003-2004
1216	22279	1.305	2433	1772	839	360	1633	12.766	2003-2004
1217	22280	0.854	3057	4050	421	34	1691	25.018	2003-2004
1218	22281	0.829	1914	3111	466	226	2136	34.409	2003-2004
1219	22282	1.929	3218	4341	474	168	2910	52.792	2003-2004
1220	22283	1.596	3251	5473	525	724	2706	26.718	2003-2004
1221	22284	NA	NA	NA	NA	NA	NA	NA	2003-2004
1222	22285	1.098	4387	4996	1120	559	2745	41.229	2003-2004
1223	22286	0.458	535	1305	1004	327	1733	29.829	2003-2004
1224	22287	NA	NA	NA	NA	NA	NA	NA	2003-2004
1225	22288	1.284	3399	2088	1310	730	1721	18.18	2003-2004
1226	22289	NA	NA	NA	NA	NA	NA	NA	2003-2004
1227	22290	1.048	2590	2883	837	359	2334	22.742	2003-2004
1228	22292	1.209	3965	4050	864	2361	2971	27.571	2003-2004
1229	22293	1.256	2235	3095	1356	512	1841	25.245	2003-2004
1230	22294	NA	NA	NA	NA	NA	NA	NA	2003-2004
1231	22295	0.956	2281	1514	172	201	1494	26.805	2003-2004
1232	22296	1.767	1931	4891	249	177	2392	25.727	2003-2004
1233	22298	0.692	1064	3014	148	228	1225	12.187	2003-2004
1234	22299	1.209	1716	5304	1393	291	3510	45.391	2003-2004
1235	22300	1.348	2422	4307	949	318	2866	36.398	2003-2004
1236	22301	1.08	2796	3779	1101	608	2358	36.385	2003-2004
1237	22302	1.959	5337	3337	2941	1422	3641	38.219	2003-2004
1238	22303	1.69	4264	5099	767	416	3082	45.219	2003-2004
1239	22304	1.12	2433	2520	253	322	2439	17.342	2003-2004
1240	22305	2.166	3502	6691	1861	1026	4358	47.837	2003-2004
1241	22306	0.891	2046	2047	1260	556	1758	21.52	2003-2004
1242	22308	0.817	1677	2527	1860	240	2305	34.902	2003-2004
1243	22309	1.58	3112	3705	529	248	2202	20.324	2003-2004
1244	22310	0.906	1329	2651	645	425	1859	19.155	2003-2004
1245	22311	3.342	10769	11282	4879	3638	6605	92.804	2003-2004
1246	22312	0.649	1850	1408	528	478	942	4.838	2003-2004
1247	22313	0.252	269	68	209	228	255	4.794	2003-2004
1248	22314	0.951	1892	1888	420	970	1772	25.162	2003-2004
1249	22315	1.04	3288	1609	231	77	2523	16.548	2003-2004
1250	22316	0.419	935	1460	423	138	1223	18.821	2003-2004
1251	22317	1.065	2722	3149	373	400	2231	29.489	2003-2004
1252	22318	NA	NA	NA	NA	NA	NA	NA	2003-2004
1253	22319	1.295	2431	1951	456	220	1955	16.005	2003-2004
1254	22321	2.42	5339	3298	2270	626	3345	32.393	2003-2004
1255	22322	0.83	2019	2347	1077	442	1832	24.67	2003-2004
1256	22323	1.065	2300	3515	548	644	1930	18.079	2003-2004
1257	22324	0.607	896	2866	202	156	1287	13.615	2003-2004
1258	22325	1.306	3144	4203	938	524	2121	21.524	2003-2004
1259	22326	1.127	1995	2183	441	158	1537	13.592	2003-2004
1260	22327	0.697	1269	2147	780	156	1402	22.997	2003-2004
1261	22328	1.458	2188	2330	864	806	1267	8.419	2003-2004
1262	22329	1.014	3002	3321	1226	786	2827	50.267	2003-2004
1263	22330	1.275	3313	3379	838	145	2976	27.663	2003-2004
1264	22331	0.345	718	741	482	135	642	10.086	2003-2004
1265	22332	1.231	2483	4974	1153	816	2059	20.971	2003-2004
1266	22333	0.624	2026	2366	288	187	1780	17.577	2003-2004
1267	22334	0.869	2027	1806	594	281	1816	16.024	2003-2004
1268	22335	0.483	1120	1011	481	311	1104	9.65	2003-2004
1269	22336	2.031	3017	2945	1613	1228	1787	9.037	2003-2004
1270	22337	0.487	1500	1492	755	349	1127	11.151	2003-2004
1271	22338	0.446	794	266	289	371	563	8.135	2003-2004
1272	22339	0.727	2064	1506	885	512	1997	41.035	2003-2004
1273	22340	0.39	809	630	468	275	1177	10.06	2003-2004
1274	22341	0.603	934	2833	1130	596	2047	37.765	2003-2004
1275	22342	0.623	1788	1393	99	126	1070	9.386	2003-2004
1276	22343	0.416	1133	1801	387	479	1263	28.572	2003-2004
1277	22344	1.246	1626	3759	819	353	2533	48.145	2003-2004
1278	22345	1.114	1805	3889	430	190	2353	32.033	2003-2004
1279	22346	0.518	1350	1117	480	264	752	6.394	2003-2004
1280	22347	1.258	1781	4476	1142	603	2612	19.659	2003-2004
1281	22348	1.639	3302	4612	540	342	2784	21.281	2003-2004
1282	22349	1.366	2719	5685	1170	599	2762	48.004	2003-2004
1283	22350	1.748	3249	2381	530	1027	1825	10.809	2003-2004
1284	22351	1.609	3852	6710	2121	546	3767	70.032	2003-2004
1285	22352	0.641	1291	2465	774	440	1262	20.249	2003-2004
1286	22353	0.602	827	298	646	476	682	10.305	2003-2004
1287	22354	0.911	2417	2195	357	162	1826	13.029	2003-2004
1288	22355	1.958	3428	3371	1271	505	2591	24.314	2003-2004
1289	22356	0.466	920	2734	602	142	1448	19.119	2003-2004
1290	22357	0.996	1731	2269	1013	644	1857	19.083	2003-2004
1291	22358	1.225	1016	2206	307	58	2736	27.993	2003-2004
1292	22359	1.132	2113	2935	404	330	1181	10.244	2003-2004
1293	22360	1.369	1953	2757	612	110	2759	11.583	2003-2004
1294	22361	NA	NA	NA	NA	NA	NA	NA	2003-2004
1295	22362	1.411	6119	2216	624	1264	2236	15.203	2003-2004
1296	22363	2.569	5620	5156	1131	538	1993	5.974	2003-2004
1297	22365	1.888	3351	5381	1511	861	3601	49.759	2003-2004
1298	22366	1.702	3935	4519	1105	1262	2941	38.924	2003-2004
1299	22367	0.959	2721	2542	1063	688	1829	18.532	2003-2004
1300	22368	0.65	1567	2322	1658	681	1622	31.341	2003-2004
1301	22369	1.185	3171	3374	558	1008	2695	41.004	2003-2004
1302	22370	0.899	2191	1534	565	257	2076	17.457	2003-2004
1303	22371	1.272	4877	2552	1286	964	2498	36.894	2003-2004
1304	22372	1.377	1463	5577	341	69	2010	15.978	2003-2004
1305	22373	NA	NA	NA	NA	NA	NA	NA	2003-2004
1306	22374	1.754	4338	2570	776	1903	2083	23.473	2003-2004
1307	22375	3.214	3768	3966	1139	238	3454	50.404	2003-2004
1308	22376	1.001	2569	3879	1480	836	2279	40.025	2003-2004
1309	22377	1.845	1379	3790	963	343	1955	25.788	2003-2004
1310	22378	1.127	1760	1876	585	377	1072	20.221	2003-2004
1311	22379	0.376	913	1085	167	331	992	7.804	2003-2004
1312	22380	1.075	2515	3786	274	179	2067	20.126	2003-2004
1313	22381	1.13	3397	2001	868	1488	2369	25.415	2003-2004
1314	22382	1	3468	2378	1654	607	1890	29.072	2003-2004
1315	22384	0.836	2386	2402	415	417	1198	16.086	2003-2004
1316	22385	0.862	2291	2255	887	270	1509	22.268	2003-2004
1317	22386	0.831	2320	1560	527	230	1835	23.447	2003-2004
1318	22387	1.372	4092	3652	2045	1792	3280	54.972	2003-2004
1319	22389	1.105	2024	3826	980	686	2380	33.545	2003-2004
1320	22390	0.781	2375	2307	525	171	1350	15.203	2003-2004
1321	22391	2.239	4297	7840	3968	1336	6390	117.791	2003-2004
1322	22392	1.497	3018	4596	451	246	2152	26.441	2003-2004
1323	22393	0.457	730	1206	359	145	749	13.627	2003-2004
1324	22394	1.009	1532	2950	557	700	1344	11.071	2003-2004
1325	22395	0.914	2504	2581	1147	475	2117	20.078	2003-2004
1326	22396	0.944	2172	3042	526	927	1971	18.726	2003-2004
1327	22397	0.884	2859	5164	1215	450	1977	24.453	2003-2004
1328	22398	1.58	3985	9230	1674	907	3425	45.115	2003-2004
1329	22399	0.644	1843	1803	709	576	1500	13.578	2003-2004
1330	22400	0.53	2134	2165	1269	424	1678	28.171	2003-2004
1331	22401	0.992	2258	2995	425	586	2195	23.942	2003-2004
1332	22403	0.967	1540	4043	670	667	2224	18.604	2003-2004
1333	22404	0.826	3026	2108	1079	719	1378	12.992	2003-2004
1334	22405	1.112	2415	3940	559	421	1773	13.583	2003-2004
1335	22406	0.654	1558	845	292	742	822	7.514	2003-2004
1336	22407	0.578	1718	2305	189	87	1652	11.959	2003-2004
1337	22408	1.175	4148	3055	1046	818	2174	29.384	2003-2004
1338	22409	0.369	840	1194	294	472	961	13.113	2003-2004
1339	22410	0.496	1071	694	242	253	921	6.398	2003-2004
1340	22411	NA	NA	NA	NA	NA	NA	NA	2003-2004
1341	22412	0.844	2169	3812	1355	671	1574	26.591	2003-2004
1342	22413	1.395	1898	1124	752	747	1477	19.236	2003-2004
1343	22414	1.255	3627	4537	1572	861	3510	59.986	2003-2004
1344	22415	0.619	1552	812	355	87	612	5.518	2003-2004
1345	22416	1.257	2755	4560	1118	618	2340	34.702	2003-2004
1346	22417	0.537	1450	654	541	472	1199	12.616	2003-2004
1347	22418	0.686	2620	1336	1182	832	1580	11.953	2003-2004
1348	22419	2.915	6973	9236	2475	1670	4445	47.911	2003-2004
1349	22420	NA	NA	NA	NA	NA	NA	NA	2003-2004
1350	22421	0.656	1504	2306	902	457	1398	19.622	2003-2004
1351	22422	0.667	1372	2081	616	289	1490	12.242	2003-2004
1352	22423	0.92	1808	3442	680	311	2912	35.796	2003-2004
1353	22424	0.302	1839	1714	1254	738	1350	20.434	2003-2004
1354	22425	1.386	3400	4992	1337	814	2630	16.781	2003-2004
1355	22426	NA	NA	NA	NA	NA	NA	NA	2003-2004
1356	22427	1.466	1980	3591	485	282	2721	38.671	2003-2004
1357	22429	1.445	4131	2988	1007	681	2510	16.405	2003-2004
1358	22430	1.038	2031	3440	1043	301	2339	27.494	2003-2004
1359	22431	NA	NA	NA	NA	NA	NA	NA	2003-2004
1360	22432	0.559	931	2144	624	152	1145	21.398	2003-2004
1361	22433	1.001	1839	3734	784	255	1777	25.806	2003-2004
1362	22434	0.952	1395	3054	339	189	1733	15.025	2003-2004
1363	22435	0.712	2062	2849	1386	312	2400	51.923	2003-2004
1364	22436	1.984	3724	5830	1480	699	4024	31.298	2003-2004
1365	22437	1.186	2942	2979	882	665	1489	24.072	2003-2004
1366	22438	0.506	2212	1365	1206	315	1043	21.642	2003-2004
1367	22439	NA	NA	NA	NA	NA	NA	NA	2003-2004
1368	22440	0.628	1050	3087	791	368	2104	34.874	2003-2004
1369	22441	1.506	4268	2800	1426	809	2230	22.563	2003-2004
1370	22442	2.836	3278	7773	2111	1979	5113	54.796	2003-2004
1371	22443	2.053	3521	5583	1856	861	3584	49.676	2003-2004
1372	22444	0.598	1674	1893	1063	366	1234	27.405	2003-2004
1373	22445	1.659	2569	2793	641	143	2722	9.684	2003-2004
1374	22446	2.738	6066	6271	2714	1174	4368	56.408	2003-2004
1375	22447	1.239	2577	4336	1330	323	3009	48.809	2003-2004
1376	22448	NA	NA	NA	NA	NA	NA	NA	2003-2004
1377	22449	0.414	885	544	47	63	210	1.19	2003-2004
1378	22450	1.18	3992	1361	653	1299	1848	11.986	2003-2004
1379	22451	0.966	1865	4479	403	165	2810	36.412	2003-2004
1380	22452	1.457	3016	3773	992	822	2534	30.673	2003-2004
1381	22453	NA	NA	NA	NA	NA	NA	NA	2003-2004
1382	22454	0.61	1701	1068	843	267	1370	19.796	2003-2004
1383	22455	2.288	3828	7615	1441	481	5975	72.323	2003-2004
1384	22456	1.66	3490	5472	1169	1757	3196	41.757	2003-2004
1385	22457	0.935	1783	3750	498	329	1586	13.054	2003-2004
1386	22458	1.441	2890	3916	1239	415	2159	29.875	2003-2004
1387	22459	1.76	5495	3937	3342	1909	3408	56.364	2003-2004
1388	22460	1.566	4079	3775	2218	1076	3209	30.542	2003-2004
1389	22461	0.752	2413	3197	1258	451	1878	30.096	2003-2004
1390	22462	1.403	1943	3572	1080	282	2826	32.8	2003-2004
1391	22463	0.71	1817	2664	915	377	1568	22.707	2003-2004
1392	22464	1.212	2669	1795	1115	517	1608	20.583	2003-2004
1393	22465	1.241	2991	3153	878	467	1645	27.177	2003-2004
1394	22466	2.249	6377	6286	1060	283	4841	54.991	2003-2004
1395	22467	0.293	1173	885	301	74	1725	9.512	2003-2004
1396	22469	2.419	2920	4511	844	391	2867	31.501	2003-2004
1397	22470	1.748	3346	6682	1463	331	3879	36.318	2003-2004
1398	22471	0.677	1891	2863	590	335	1522	20.595	2003-2004
1399	22472	0.818	2064	2932	580	566	1633	22.064	2003-2004
1400	22473	0.723	1058	1959	451	74	1407	11.547	2003-2004
1401	22474	0.916	1872	4907	748	243	1498	29.559	2003-2004
1402	22475	0.834	1941	4681	499	211	3077	28.593	2003-2004
1403	22476	0.578	1543	1207	740	168	1183	20.866	2003-2004
1404	22477	0.837	2479	2353	754	512	1391	15.908	2003-2004
1405	22478	1.18	2604	3383	590	88	2482	20.761	2003-2004
1406	22479	1.016	2956	3671	380	812	2212	32.363	2003-2004
1407	22480	0.674	1513	2817	559	257	2740	18.536	2003-2004
1408	22481	NA	NA	NA	NA	NA	NA	NA	2003-2004
1409	22482	2.081	5389	5855	1430	3668	3613	70.475	2003-2004
1410	22483	NA	NA	NA	NA	NA	NA	NA	2003-2004
1411	22485	1.581	3344	4553	906	348	2078	22.103	2003-2004
1412	22486	1.235	1877	4765	1243	646	2288	21.668	2003-2004
1413	22487	0.739	2091	1821	492	156	1660	29.017	2003-2004
1414	22488	1.795	2436	1334	1217	1231	1079	8.376	2003-2004
1415	22489	1.009	2773	2199	1187	745	1617	19.913	2003-2004
1416	22490	0.765	1863	2859	324	456	1889	17.172	2003-2004
1417	22491	0.501	1101	1239	552	565	818	6.658	2003-2004
1418	22492	1.08	2876	3777	831	778	1772	28.781	2003-2004
1419	22493	0.337	714	1971	548	758	831	14.41	2003-2004
1420	22494	1.411	2586	3408	1177	442	2594	25.875	2003-2004
1421	22495	NA	NA	NA	NA	NA	NA	NA	2003-2004
1422	22496	0.508	2034	1678	1157	457	1326	22.537	2003-2004
1423	22497	0.831	1619	2434	1031	779	1956	26.282	2003-2004
1424	22498	0.925	2007	3102	434	853	1796	11.965	2003-2004
1425	22499	0.508	782	165	445	495	624	12.108	2003-2004
1426	22500	NA	NA	NA	NA	NA	NA	NA	2003-2004
1427	22501	0.939	1841	2849	1415	395	2482	41.216	2003-2004
1428	22502	1.54	1927	1965	358	82	1663	14.648	2003-2004
1429	22503	0.649	2084	1472	982	966	1469	15.516	2003-2004
1430	22504	1.3	2452	3805	1120	922	2116	29.136	2003-2004
1431	22505	1.458	3024	845	151	248	1446	0.317	2003-2004
1432	22506	0.961	1898	4124	819	354	1799	29.85	2003-2004
1433	22507	1.337	2465	3621	1248	639	2867	32.324	2003-2004
1434	22508	1.371	3690	1709	2145	642	1803	31.65	2003-2004
1435	22509	2.213	5255	6844	1269	229	5592	62.503	2003-2004
1436	22510	NA	NA	NA	NA	NA	NA	NA	2003-2004
1437	22511	1.331	3031	4214	955	665	2464	22.961	2003-2004
1438	22512	1.251	2714	4091	1276	323	2117	30.811	2003-2004
1439	22513	1.239	2548	3308	745	492	2154	27.348	2003-2004
1440	22514	1.39	4380	4219	922	644	3363	40.047	2003-2004
1441	22515	1.755	3960	3750	1394	385	2872	46.373	2003-2004
1442	22516	0.953	2967	1609	960	176	1192	4.455	2003-2004
1443	22518	1.972	4581	5006	1901	663	3221	32.824	2003-2004
1444	22519	0.628	1386	2211	293	181	1343	18.023	2003-2004
1445	22520	0.837	1601	2718	609	196	1764	18.66	2003-2004
1446	22521	0.781	1353	2760	411	85	1305	11.846	2003-2004
1447	22522	0.946	1398	4247	348	248	1420	10.375	2003-2004
1448	22523	0.379	796	2033	457	343	850	6.985	2003-2004
1449	22524	0.657	1680	2877	558	385	1380	17.069	2003-2004
1450	22525	1.018	1905	2896	336	64	1764	19.044	2003-2004
1451	22526	0.729	2148	3653	592	415	1703	18.983	2003-2004
1452	22527	0.486	1229	1292	353	65	818	12.224	2003-2004
1453	22528	1.234	2980	4753	1929	1212	3002	30.536	2003-2004
1454	22529	1.314	3027	5591	1407	643	2517	57.738	2003-2004
1455	22530	2.699	2995	2564	581	517	2111	18.962	2003-2004
1456	22531	1.26	2315	2424	302	43	1972	18.112	2003-2004
1457	22532	0.382	1046	1399	413	173	838	13.906	2003-2004
1458	22533	0.866	2612	3147	1790	1386	2362	46.969	2003-2004
1459	22534	NA	NA	NA	NA	NA	NA	NA	2003-2004
1460	22535	1.227	1750	4152	912	348	2492	43.727	2003-2004
1461	22536	1.249	2038	2392	683	540	1154	18.49	2003-2004
1462	22537	4.804	3370	5921	1096	350	2551	27.891	2003-2004
1463	22538	1.04	3005	1789	338	152	2337	12.501	2003-2004
1464	22539	1.036	1919	4238	806	199	2294	29.758	2003-2004
1465	22540	0.593	2120	1303	1177	515	1142	8.964	2003-2004
1466	22541	1.462	2844	5331	1182	516	2780	39.515	2003-2004
1467	22542	0.989	2105	3073	592	411	1421	7.963	2003-2004
1468	22543	1.513	2876	3316	944	851	2092	27.337	2003-2004
1469	22544	0.228	324	84	234	264	294	6.84	2003-2004
1470	22545	1.049	2001	3601	968	502	2340	33.092	2003-2004
1471	22546	0.957	2781	2172	515	407	1811	22.375	2003-2004
1472	22547	2.822	4761	4799	856	802	3699	23.507	2003-2004
1473	22548	0.637	1375	2515	577	211	1445	24.629	2003-2004
1474	22549	2.567	4118	5069	1149	784	3456	36.539	2003-2004
1475	22550	1.02	2395	2520	683	401	1872	22.369	2003-2004
1476	22551	0.838	1179	294	383	64	1676	29.876	2003-2004
1477	22552	NA	NA	NA	NA	NA	NA	NA	2003-2004
1478	22553	1.952	2675	5929	737	512	2647	10.489	2003-2004
1479	22554	1.123	2530	4068	457	1250	1406	25.578	2003-2004
1480	22555	0.499	1859	1573	479	232	1185	25.463	2003-2004
1481	22556	NA	NA	NA	NA	NA	NA	NA	2003-2004
1482	22557	1.705	4139	5360	1753	762	2179	34.089	2003-2004
1483	22559	1.506	2389	3484	1473	307	2099	32.133	2003-2004
1484	22560	NA	NA	NA	NA	NA	NA	NA	2003-2004
1485	22561	0.286	1540	2158	819	376	727	12.365	2003-2004
1486	22562	1.237	2784	3477	627	3449	2184	16.3	2003-2004
1487	22563	0.902	2774	1664	389	204	1639	21.23	2003-2004
1488	22564	1.195	1818	3426	710	279	2313	22.464	2003-2004
1489	22565	1.554	2957	2194	644	270	1650	22.608	2003-2004
1490	22566	1.348	3167	1852	1544	417	1744	28.906	2003-2004
1491	22567	0.816	2126	4055	633	315	2086	27.027	2003-2004
1492	22568	1.277	2229	3569	1281	496	2575	23.725	2003-2004
1493	22569	1	2165	667	587	584	815	2.791	2003-2004
1494	22570	0.684	2091	1773	1041	1121	1543	22.765	2003-2004
1495	22571	1.524	3771	5426	2882	2134	3233	49.721	2003-2004
1496	22572	0.539	2054	2195	904	581	1846	40.496	2003-2004
1497	22573	1.034	2023	1601	515	224	1718	21.738	2003-2004
1498	22574	0.768	2594	3624	1120	918	2279	31.112	2003-2004
1499	22575	0.518	602	1407	181	129	730	2.869	2003-2004
1500	22576	0.748	914	160	1091	483	803	10.467	2003-2004
1501	22577	3.058	4711	5618	873	821	2936	28.329	2003-2004
1502	22578	0.938	2097	4238	857	385	2154	21.318	2003-2004
1503	22579	2.701	3773	4757	1182	1361	3753	45.253	2003-2004
1504	22581	0.891	1843	1414	649	93	1165	9.214	2003-2004
1505	22582	1.951	1613	4039	383	193	2567	26.062	2003-2004
1506	22583	1.41	2667	3348	645	1147	2980	44.548	2003-2004
1507	22584	0.764	1239	3250	291	207	1866	19.561	2003-2004
1508	22585	NA	NA	NA	NA	NA	NA	NA	2003-2004
1509	22586	1.179	1840	3511	961	891	2053	26.77	2003-2004
1510	22587	1.162	1686	1977	341	70	1635	14.022	2003-2004
1511	22588	1.675	2458	4369	2058	720	4176	89.136	2003-2004
1512	22589	1.191	2519	4470	976	781	3025	52.873	2003-2004
1513	22590	1.02	2358	1434	956	433	1472	25.59	2003-2004
1514	22592	1.317	2368	4084	972	332	2411	25.437	2003-2004
1515	22593	1.023	2740	1941	1007	1190	1087	21.643	2003-2004
1516	22594	1.621	2832	6063	1666	771	4180	48.341	2003-2004
1517	22595	1.422	4199	2582	1476	491	2301	31.178	2003-2004
1518	22596	1.395	3749	3485	2104	1035	2715	46.182	2003-2004
1519	22597	0.476	1213	1389	486	78	633	5.032	2003-2004
1520	22598	0.577	1439	1913	264	315	1282	20.489	2003-2004
1521	22599	0.792	1008	276	744	844	920	20.688	2003-2004
1522	22600	1.239	3576	3267	1699	881	1888	24.106	2003-2004
1523	22602	0.686	1957	2662	567	104	1295	13.892	2003-2004
1524	22603	0.824	1783	2583	345	128	2346	24.102	2003-2004
1525	22604	0.619	1535	1896	1264	532	1406	32.68	2003-2004
1526	22605	0.825	1369	1925	1045	492	1565	21.294	2003-2004
1527	22606	NA	NA	NA	NA	NA	NA	NA	2003-2004
1528	22607	1.297	3405	3397	1410	437	3319	42.943	2003-2004
1529	22608	0.844	2204	3065	1008	727	2299	25.828	2003-2004
1530	22609	1.154	3733	2471	2418	610	2287	48.585	2003-2004
1531	22610	0.84	1850	2772	815	586	1765	30.08	2003-2004
1532	22611	1.758	4500	4467	1841	1080	3882	53.799	2003-2004
1533	22612	0.664	1616	1602	494	94	1286	16.514	2003-2004
1534	22614	0.637	1119	382	577	560	828	14.181	2003-2004
1535	22615	1.994	2905	7997	1532	434	3661	41.651	2003-2004
1536	22616	1.526	3493	4618	1706	745	2907	43.934	2003-2004
1537	22617	0.597	1861	1529	397	192	1669	25.63	2003-2004
1538	22618	0.523	1694	3966	1007	521	2738	30.735	2003-2004
1539	22619	0.498	1249	2169	679	382	1648	23.667	2003-2004
1540	22620	1.119	1735	3728	599	477	2024	9.517	2003-2004
1541	22621	0.877	2312	4938	536	420	2506	29.754	2003-2004
1542	22622	1.471	3641	5694	1410	857	2777	53.529	2003-2004
1543	22623	1.208	2337	2487	657	470	2381	26.608	2003-2004
1544	22624	0.463	2595	1701	1558	828	1248	25.142	2003-2004
1545	22625	0.667	1104	2461	416	109	1187	14.735	2003-2004
1546	22626	0.614	711	3017	326	187	1223	10.941	2003-2004
1547	22627	0.576	1991	2523	1196	576	1961	24.612	2003-2004
1548	22628	0.743	1263	3099	772	186	1882	23.837	2003-2004
1549	22629	1.424	2579	1275	822	953	1188	14.442	2003-2004
1550	22630	0.652	2615	2084	359	212	1567	25.653	2003-2004
1551	22631	0.777	2210	2061	773	464	1684	23.773	2003-2004
1552	22632	0.64	1588	2157	449	305	1057	17.594	2003-2004
1553	22633	1.209	2253	4631	780	823	2254	30.731	2003-2004
1554	22634	1.297	2574	5683	1327	672	2966	45.163	2003-2004
1555	22635	1.211	2604	3213	1120	688	2094	29.123	2003-2004
1556	22636	NA	NA	NA	NA	NA	NA	NA	2003-2004
1557	22637	0.592	1336	2552	622	174	1529	24.43	2003-2004
1558	22638	1.103	2267	3099	1514	927	1737	34.269	2003-2004
1559	22639	1.475	3225	3464	708	244	3462	20.829	2003-2004
1560	22640	NA	NA	NA	NA	NA	NA	NA	2003-2004
1561	22641	0.867	2235	2983	1592	662	2244	36.893	2003-2004
1562	22642	0.608	1620	3637	498	218	1549	35.373	2003-2004
1563	22643	0.915	2178	5040	271	133	1202	10.939	2003-2004
1564	22644	0.469	817	2425	284	193	1899	16.699	2003-2004
1565	22645	1.342	2719	1521	1026	363	1803	14.06	2003-2004
1566	22646	0.686	1670	2545	1159	398	1762	38.585	2003-2004
1567	22647	0.685	748	191	573	637	713	13.683	2003-2004
1568	22648	0.399	531	141	393	435	492	11.199	2003-2004
1569	22649	1.185	2510	3608	1226	376	2219	26.497	2003-2004
1570	22650	1.166	4873	4833	2546	1130	2417	38.099	2003-2004
1571	22651	0.319	320	923	186	5	617	3.975	2003-2004
1572	22652	2.146	3778	3066	2711	985	2261	16.216	2003-2004
1573	22653	0.544	1855	2409	858	931	1536	24.065	2003-2004
1574	22654	2.304	5153	3831	1141	1526	2982	25.421	2003-2004
1575	22655	0.668	824	173	498	541	687	11.401	2003-2004
1576	22656	0.383	1169	2322	386	223	681	9.359	2003-2004
1577	22657	0.611	1193	1696	410	251	1338	17.24	2003-2004
1578	22658	2.534	3957	4107	1451	1137	4296	69.004	2003-2004
1579	22659	1.177	2106	4295	1514	532	2177	33.231	2003-2004
1580	22660	3.911	7113	7345	1446	620	4183	37.352	2003-2004
1581	22661	0.645	2278	744	615	245	953	9.756	2003-2004
1582	22662	0.755	1915	2558	311	176	1684	14.853	2003-2004
1583	22663	0.991	2297	2498	670	367	1740	17.427	2003-2004
1584	22664	1.869	4111	5966	921	764	3485	54.331	2003-2004
1585	22665	2.413	3354	4126	1215	664	2777	39.655	2003-2004
1586	22666	1.035	2341	2098	1174	731	1685	15.814	2003-2004
1587	22667	1.094	3139	2734	1931	759	2351	47.88	2003-2004
1588	22668	0.988	2153	3890	584	837	1714	14.21	2003-2004
1589	22669	1.048	2617	2796	1028	956	1819	36.724	2003-2004
1590	22670	0.608	1517	1382	620	119	1146	13.323	2003-2004
1591	22671	1.404	3079	6013	998	1509	2297	39.717	2003-2004
1592	22672	1.024	2950	3595	716	436	2557	30.927	2003-2004
1593	22673	0.794	2478	1368	926	217	1999	14.231	2003-2004
1594	22674	NA	NA	NA	NA	NA	NA	NA	2003-2004
1595	22675	2.729	4489	8606	1032	542	4322	49.677	2003-2004
1596	22676	1.034	2496	3267	769	481	1964	27.564	2003-2004
1597	22678	0.466	1081	2222	188	37	1431	15.012	2003-2004
1598	22679	0.611	1622	2163	250	227	1420	10.296	2003-2004
1599	22680	1.717	6268	3181	2922	2160	2668	26.171	2003-2004
1600	22681	NA	NA	NA	NA	NA	NA	NA	2003-2004
1601	22682	0.964	2442	2570	324	581	1620	15.458	2003-2004
1602	22683	2.176	5983	5130	1956	1645	4150	41.478	2003-2004
1603	22684	1.485	3996	5369	2438	1065	2233	41.586	2003-2004
1604	22685	2.83	7357	8125	3503	1990	6417	92.117	2003-2004
1605	22686	1.058	1529	2227	594	266	2063	21.13	2003-2004
1606	22687	1.528	3864	3936	1075	438	3423	45.899	2003-2004
1607	22688	1.512	4522	4876	836	1436	4274	37.421	2003-2004
1608	22689	0.791	1942	1945	727	351	1550	11.663	2003-2004
1609	22690	1.938	4680	6133	2219	823	3710	44.41	2003-2004
1610	22691	1.192	3064	2566	547	316	3407	37.129	2003-2004
1611	22692	0.96	1270	1435	737	1049	1360	10.887	2003-2004
1612	22693	1.283	2529	3205	494	572	2009	28.442	2003-2004
1613	22694	1.169	2371	6133	1247	413	2783	29.276	2003-2004
1614	22695	0.954	1699	1504	834	334	1618	21.492	2003-2004
1615	22696	3.12	6103	5726	2368	1285	3043	33.726	2003-2004
1616	22697	0.907	2492	3397	334	437	1838	21.355	2003-2004
1617	22698	1.007	1278	2771	222	43	1888	20.818	2003-2004
1618	22699	0.564	1039	2007	305	98	898	11.512	2003-2004
1619	22700	0.553	1296	1616	441	254	1537	8.969	2003-2004
1620	22701	3.997	7246	6242	3485	1585	4815	63.727	2003-2004
1621	22702	NA	NA	NA	NA	NA	NA	NA	2003-2004
1622	22703	0.452	1145	1238	442	165	878	8.83	2003-2004
1623	22704	0.755	986	3873	575	331	1779	21.124	2003-2004
1624	22705	1.98	3597	9181	2265	600	5728	78.23	2003-2004
1625	22706	0.47	638	133	498	384	542	10.076	2003-2004
1626	22707	1.114	2270	2934	459	2513	1756	16.322	2003-2004
1627	22708	NA	NA	NA	NA	NA	NA	NA	2003-2004
1628	22709	0.604	1517	1617	386	349	1097	5.635	2003-2004
1629	22710	0.61	2058	1542	694	472	1304	18.938	2003-2004
1630	22711	0.871	1500	3922	368	341	1422	9.95	2003-2004
1631	22713	2.096	4709	3991	1463	598	2828	33.21	2003-2004
1632	22714	0.869	1737	2105	770	429	1673	27.414	2003-2004
1633	22715	0.519	2059	2393	1182	1603	1532	25.465	2003-2004
1634	22716	1.457	2702	3373	1090	631	2045	19.382	2003-2004
1635	22717	0.883	1155	3818	551	159	2137	35.518	2003-2004
1636	22718	0.76	2317	4577	1226	578	2324	34.589	2003-2004
1637	22719	0.356	767	1643	165	127	1779	13.208	2003-2004
1638	22720	0.595	1842	2937	1352	616	2733	34.332	2003-2004
1639	22721	0.716	1941	1086	197	106	943	6.459	2003-2004
1640	22722	1.46	2268	1364	618	136	1532	15.023	2003-2004
1641	22723	0.532	1580	1071	324	201	1499	28.281	2003-2004
1642	22724	1.567	2671	4826	474	191	2215	15.224	2003-2004
1643	22725	2.122	4781	8400	763	518	4014	37.262	2003-2004
1644	22726	0.99	2258	3204	520	449	2533	28.249	2003-2004
1645	22727	1.261	2482	3621	530	508	2883	39.243	2003-2004
1646	22728	0.395	600	1672	205	30	823	16.66	2003-2004
1647	22729	0.508	1284	2193	323	75	1937	21.83	2003-2004
1648	22730	0.471	1048	756	235	95	665	4.877	2003-2004
1649	22731	1.369	2628	6349	637	761	2753	30.31	2003-2004
1650	22732	2.406	4463	6172	1232	1400	3307	72.7	2003-2004
1651	22733	0.78	2383	2105	683	369	973	10.736	2003-2004
1652	22734	0.803	1404	1542	666	301	1283	19.735	2003-2004
1653	22735	0.31	620	475	445	180	356	4.927	2003-2004
1654	22736	0.669	1521	1629	1165	638	1484	20.355	2003-2004
1655	22738	NA	NA	NA	NA	NA	NA	NA	2003-2004
1656	22739	2.994	5107	8084	2888	970	4315	75.491	2003-2004
1657	22740	0.821	1930	2561	361	176	1936	23.14	2003-2004
1658	22742	0.753	2130	2275	902	1138	1883	32.592	2003-2004
1659	22743	0.786	2225	4454	463	201	3313	30.241	2003-2004
1660	22744	0.706	1537	1606	462	277	1135	12.586	2003-2004
1661	22745	1.54	3080	5009	605	545	3273	56.123	2003-2004
1662	22746	0.622	1518	2274	780	299	1931	18.076	2003-2004
1663	22747	0.988	2353	3385	1127	365	2161	32.625	2003-2004
1664	22748	3.613	4869	2436	1290	502	5762	28.429	2003-2004
1665	22749	1.408	2239	3848	869	464	2582	33.391	2003-2004
1666	22750	NA	NA	NA	NA	NA	NA	NA	2003-2004
1667	22751	1.064	2678	4797	1195	418	3173	48.762	2003-2004
1668	22752	0.527	943	1710	197	45	1092	11.043	2003-2004
1669	22753	1.37	2724	6093	1407	517	3184	55.3	2003-2004
1670	22754	1.244	3116	5378	771	987	2568	52.989	2003-2004
1671	22755	1.143	2478	4737	248	45	1984	18.721	2003-2004
1672	22756	0.297	671	950	44	88	602	7.209	2003-2004
1673	22757	0.794	3012	1066	240	17	1162	21.958	2003-2004
1674	22758	1.537	3851	4600	735	488	2965	36.695	2003-2004
1675	22759	0.399	1655	2027	1032	296	1016	20.868	2003-2004
1676	22760	1.092	1779	1917	608	424	1736	11.191	2003-2004
1677	22761	1.011	1949	2902	827	484	2515	37.173	2003-2004
1678	22762	0.931	2198	5164	863	449	1259	21.215	2003-2004
1679	22763	NA	NA	NA	NA	NA	NA	NA	2003-2004
1680	22764	1.669	2420	3889	615	305	2974	31.099	2003-2004
1681	22765	0.776	1713	3172	819	423	2374	28.38	2003-2004
1682	22766	0.392	1882	3227	1636	560	1422	33.179	2003-2004
1683	22767	1.756	3730	7186	1490	559	2401	45.412	2003-2004
1684	22768	2.568	6262	3519	2187	513	3009	17.167	2003-2004
1685	22769	1.41	1809	10333	835	437	3072	12.81	2003-2004
1686	22770	0.975	2258	2674	801	326	1570	16.549	2003-2004
1687	22771	0.554	589	148	454	505	566	10.583	2003-2004
1688	22772	1.506	3878	5188	1112	396	2813	41.019	2003-2004
1689	22773	0.772	2807	2725	294	236	1790	18.663	2003-2004
1690	22774	0.827	1442	2626	1056	557	2132	32.33	2003-2004
1691	22775	0.939	2840	3145	1821	425	1807	33.381	2003-2004
1692	22776	0.871	2383	1654	1123	453	1630	26.724	2003-2004
1693	22777	0.643	1639	1651	410	482	965	14.741	2003-2004
1694	22778	1.97	2370	3647	1245	217	3270	19.212	2003-2004
1695	22779	1.317	2626	4968	604	1093	2984	23.981	2003-2004
1696	22780	0.101	259	456	156	102	508	4.238	2003-2004
1697	22781	1.764	2451	2306	956	901	1561	16.645	2003-2004
1698	22782	0.525	1398	1662	1214	535	1479	36.11	2003-2004
1699	22783	0.698	1840	2380	1017	432	1329	22.178	2003-2004
1700	22784	1.431	2246	1935	312	514	1709	19.681	2003-2004
1701	22785	2.023	5093	7177	596	530	4328	59.97	2003-2004
1702	22786	1.015	2405	3194	496	349	1877	25.209	2003-2004
1703	22787	0.265	654	412	86	1204	793	6.888	2003-2004
1704	22788	NA	NA	NA	NA	NA	NA	NA	2003-2004
1705	22789	0.318	468	102	511	229	387	6.163	2003-2004
1706	22790	1.06	2843	2783	810	265	1771	21.222	2003-2004
1707	22791	0.638	1383	424	802	681	835	14.637	2003-2004
1708	22792	0.298	907	1291	346	282	841	9.565	2003-2004
1709	22793	1.851	2550	4242	1240	770	1791	19.112	2003-2004
1710	22794	0.44	1262	2474	551	353	2313	22.654	2003-2004
1711	22795	2.181	4039	5974	2249	932	3864	50.748	2003-2004
1712	22796	0.802	2275	3052	413	341	1373	14.946	2003-2004
1713	22797	1.417	2416	2475	532	620	1465	11.928	2003-2004
1714	22798	0.999	2345	2858	337	248	1883	20.314	2003-2004
1715	22799	1.45	3898	5850	2606	1128	2699	42.164	2003-2004
1716	22800	1.443	2976	6176	1004	416	2637	34.918	2003-2004
1717	22801	0.867	1600	586	814	588	721	4.922	2003-2004
1718	22802	0.726	1429	1727	260	264	928	8.97	2003-2004
1719	22803	1.859	3045	1271	901	1435	2190	27.081	2003-2004
1720	22804	0.9	1931	1530	1392	412	1651	28.407	2003-2004
1721	22805	NA	NA	NA	NA	NA	NA	NA	2003-2004
1722	22806	0.765	1829	2555	441	882	1830	30.606	2003-2004
1723	22807	NA	NA	NA	NA	NA	NA	NA	2003-2004
1724	22808	0.124	453	430	68	5	327	0.175	2003-2004
1725	22809	0.35	1388	803	165	112	886	5.209	2003-2004
1726	22810	0.87	2318	3555	1466	610	2271	32.036	2003-2004
1727	22811	0.509	1493	1016	860	343	1623	19.717	2003-2004
1728	22812	1.318	2425	3112	1379	902	2009	22.35	2003-2004
1729	22813	0.837	2683	2744	1456	812	1530	21.743	2003-2004
1730	22814	1.079	3141	2288	893	236	2002	23.41	2003-2004
1731	22815	1.877	3813	5344	959	898	4225	52.298	2003-2004
1732	22816	2.945	7972	6529	2609	795	4565	59.554	2003-2004
1733	22817	1.424	3689	5915	892	746	2941	59.081	2003-2004
1734	22818	0.993	2666	3794	603	374	1593	23.844	2003-2004
1735	22819	1.67	3485	2950	1342	1731	2606	70.613	2003-2004
1736	22820	0.698	1273	1039	577	775	631	3.79	2003-2004
1737	22821	1.598	2750	4533	2100	1950	3398	36.089	2003-2004
1738	22822	0.276	1301	1558	768	479	660	4.261	2003-2004
1739	22823	0.844	843	3775	432	39	2794	26.803	2003-2004
1740	22824	0.855	1593	4194	677	484	1852	39.028	2003-2004
1741	22825	0.8	2585	1871	654	345	1977	16.024	2003-2004
1742	22826	1.745	3537	3596	1118	637	2796	26.446	2003-2004
1743	22827	4.384	2144	2370	957	525	2269	32.387	2003-2004
1744	22828	0.931	1822	2700	555	202	1519	13.391	2003-2004
1745	22829	NA	NA	NA	NA	NA	NA	NA	2003-2004
1746	22831	0.327	408	1112	432	530	1133	11.268	2003-2004
1747	22832	NA	NA	NA	NA	NA	NA	NA	2003-2004
1748	22833	0.736	1749	3627	512	448	1262	16.225	2003-2004
1749	22834	0.565	929	2363	215	106	808	12.696	2003-2004
1750	22835	0.903	1262	3154	746	173	1399	22.429	2003-2004
1751	22836	1.767	3806	2771	369	60	2475	25.128	2003-2004
1752	22837	0.426	1144	2107	547	317	1425	16.934	2003-2004
1753	22838	0.996	2477	2810	798	195	2098	17.952	2003-2004
1754	22839	0.863	2392	3109	663	409	1803	37.01	2003-2004
1755	22840	4.815	7273	11051	2595	867	4339	63.98	2003-2004
1756	22841	2.094	3423	3133	2086	804	2745	32.69	2003-2004
1757	22842	NA	NA	NA	NA	NA	NA	NA	2003-2004
1758	22843	1.173	2538	3311	1079	383	2883	33.381	2003-2004
1759	22844	0.957	2729	3740	710	269	2270	31.812	2003-2004
1760	22845	0.832	2379	1721	858	448	1378	11.416	2003-2004
1761	22846	0.772	1112	3066	283	177	2232	26.083	2003-2004
1762	22847	NA	NA	NA	NA	NA	NA	NA	2003-2004
1763	22848	1.404	3679	6019	565	358	2998	37.622	2003-2004
1764	22849	1.819	3328	4676	919	808	3116	53.967	2003-2004
1765	22850	1.531	3536	3318	565	543	2934	31.083	2003-2004
1766	22851	1.594	4162	2790	1509	737	3124	63.662	2003-2004
1767	22852	0.775	2329	2212	330	96	1930	21.261	2003-2004
1768	22853	3.883	7170	6255	2059	1283	5391	56.484	2003-2004
1769	22854	1.802	5546	3375	683	666	2926	19.46	2003-2004
1770	22855	0.99	1493	779	1126	632	1082	17.217	2003-2004
1771	22856	0.402	516	138	312	432	480	11.184	2003-2004
1772	22857	0.869	2352	2027	386	555	1049	11.929	2003-2004
1773	22858	0.825	1526	4025	770	276	2259	33.475	2003-2004
1774	22859	0.635	1495	2318	331	197	1790	9.019	2003-2004
1775	22860	1.736	3575	4031	1447	649	2436	44.897	2003-2004
1776	22861	1.848	5280	4537	1137	975	3382	41.595	2003-2004
1777	22862	0.959	2668	2802	551	123	1536	16.681	2003-2004
1778	22863	0.463	774	1694	479	192	849	7.326	2003-2004
1779	22864	1.206	3558	3103	838	468	2011	18.044	2003-2004
1780	22865	0.926	1566	4074	1009	298	2065	29.632	2003-2004
1781	22866	1.949	4508	3264	1630	617	3876	58.276	2003-2004
1782	22867	0.451	1651	1903	462	347	1055	14.842	2003-2004
1783	22868	0.28	848	1006	452	161	704	9.041	2003-2004
1784	22869	0.742	903	207	546	594	804	12.492	2003-2004
1785	22870	0.954	2814	2901	947	298	1732	22.394	2003-2004
1786	22871	0.955	1670	283	949	751	1023	15.474	2003-2004
1787	22872	0.958	3265	3583	1998	1387	2136	31.039	2003-2004
1788	22873	0.763	976	4280	586	307	1690	24.727	2003-2004
1789	22874	NA	NA	NA	NA	NA	NA	NA	2003-2004
1790	22875	NA	NA	NA	NA	NA	NA	NA	2003-2004
1791	22876	0.717	1769	1568	457	344	1436	16.127	2003-2004
1792	22877	1.841	2871	8086	760	249	3957	22.887	2003-2004
1793	22878	0.791	1712	2526	387	288	1257	7.789	2003-2004
1794	22879	1.817	4316	7029	1641	1281	4587	49.397	2003-2004
1795	22880	1.958	4431	1970	638	1415	1521	9.44	2003-2004
1796	22881	0.261	809	622	108	28	906	6.73	2003-2004
1797	22883	1.252	3202	3390	1862	1314	2535	36.165	2003-2004
1798	22884	0.992	2905	1074	1344	761	1251	11.331	2003-2004
1799	22885	0.882	1875	2375	564	339	1629	12.191	2003-2004
1800	22886	1.287	3731	3878	457	192	2114	12.819	2003-2004
1801	22888	2.389	3766	5902	1116	544	3054	29.123	2003-2004
1802	22889	1.08	2303	3232	507	581	1387	12.683	2003-2004
1803	22890	1.437	3865	3906	874	870	2662	46.243	2003-2004
1804	22891	1.438	3139	3480	740	362	2868	31.365	2003-2004
1805	22892	1.123	2936	2612	972	393	2081	26.705	2003-2004
1806	22893	0.988	2884	3000	1951	1500	1388	14.897	2003-2004
1807	22894	0.923	1574	3867	749	152	1846	32.805	2003-2004
1808	22895	1.093	2201	4915	504	165	2483	27.106	2003-2004
1809	22896	0.945	1920	4099	224	153	2345	12.249	2003-2004
1810	22897	2.206	3464	1670	1194	1259	1487	18.867	2003-2004
1811	22898	1.033	3078	2678	1458	745	2018	32.744	2003-2004
1812	22899	1.407	3797	2735	1293	222	1795	16.376	2003-2004
1813	22900	0.24	815	653	58	8	409	7.422	2003-2004
1814	22901	1.225	2742	3480	1495	739	2078	24.371	2003-2004
1815	22903	0.94	1914	1502	155	213	1135	5.887	2003-2004
1816	22904	1.252	3846	2335	1631	763	1721	12.971	2003-2004
1817	22905	0.811	1964	3778	711	350	2372	43.601	2003-2004
1818	22906	NA	NA	NA	NA	NA	NA	NA	2003-2004
1819	22907	1.165	3135	3876	751	404	2834	32.597	2003-2004
1820	22908	0.391	1049	1633	818	356	1083	18.458	2003-2004
1821	22909	1.029	2568	4807	1347	575	1958	36.368	2003-2004
1822	22910	1.632	2001	6320	1141	613	2956	61.232	2003-2004
1823	22911	1.377	3389	4303	1856	775	2080	26.447	2003-2004
1824	22912	1.022	2157	2638	1502	852	1867	29.099	2003-2004
1825	22913	1.13	3733	2881	1204	892	2139	24.826	2003-2004
1826	22914	2.142	4125	2441	565	527	2518	13.715	2003-2004
1827	22915	2.672	4077	4627	1771	1764	2922	34.998	2003-2004
1828	22916	0.757	2404	2681	521	651	1576	22.714	2003-2004
1829	22917	0.764	2261	2463	817	769	1379	24.427	2003-2004
1830	22918	0.902	2495	2691	567	383	1257	17.67	2003-2004
1831	22919	1.546	3862	9548	604	1404	2350	10.179	2003-2004
1832	22920	1.166	1522	2476	871	596	2591	21.604	2003-2004
1833	22921	1.739	2806	2361	453	141	1500	12.642	2003-2004
1834	22922	0.394	1161	555	48	56	522	3.222	2003-2004
1835	22923	0.522	657	180	486	558	603	13.572	2003-2004
1836	22924	NA	NA	NA	NA	NA	NA	NA	2003-2004
1837	22925	0.78	1792	2345	150	79	1940	15.585	2003-2004
1838	22926	0.914	1699	2783	795	665	1870	28.162	2003-2004
1839	22927	1.178	2757	3638	1086	609	2373	31.859	2003-2004
1840	22928	3.236	3345	3159	1269	785	2528	36.901	2003-2004
1841	22929	1.507	3270	2166	1444	326	2500	26.593	2003-2004
1842	22930	1.002	1886	3164	522	833	1577	24.194	2003-2004
1843	22931	0.896	1170	2966	844	280	1593	23.568	2003-2004
1844	22932	0.703	1495	2444	389	337	1391	17.675	2003-2004
1845	22933	NA	NA	NA	NA	NA	NA	NA	2003-2004
1846	22934	0.854	2255	1719	424	118	1801	15.889	2003-2004
1847	22935	0.723	1883	1746	736	340	1996	13.756	2003-2004
1848	22936	0.97	2299	2549	1114	502	1642	16.067	2003-2004
1849	22937	1.713	4065	4863	1375	583	3218	47.428	2003-2004
1850	22938	0.336	789	966	382	575	1025	7.086	2003-2004
1851	22939	0.578	1044	1635	291	94	945	7.151	2003-2004
1852	22940	0.957	1781	3741	703	220	2079	21.154	2003-2004
1853	22941	0.48	1059	1027	185	156	835	5.094	2003-2004
1854	22942	NA	NA	NA	NA	NA	NA	NA	2003-2004
1855	22943	3.026	1503	1141	255	22	1396	21.803	2003-2004
1856	22944	0.799	1264	1439	227	92	2157	18.76	2003-2004
1857	22945	1.311	1785	3457	432	706	1455	11.99	2003-2004
1858	22946	0.901	2549	2630	534	347	1755	20.917	2003-2004
1859	22947	1.181	2716	2695	1428	487	2296	30.664	2003-2004
1860	22948	0.901	2554	3131	2352	829	1747	39.617	2003-2004
1861	22949	0.631	1657	1711	466	970	1765	12.28	2003-2004
1862	22950	0.487	1086	1468	333	84	1429	10.298	2003-2004
1863	22951	1.239	3534	5372	1280	982	4324	66.853	2003-2004
1864	22952	0.73	2115	1545	415	156	1711	15.947	2003-2004
1865	22953	1.429	3785	3118	1718	1093	2551	39.483	2003-2004
1866	22954	1.442	2676	3195	1033	376	1419	8.739	2003-2004
1867	22955	1.169	2157	1440	1655	1079	1725	30.359	2003-2004
1868	22956	0.407	1190	1950	767	552	1325	24.618	2003-2004
1869	22957	0.676	2071	2268	240	114	1724	24.714	2003-2004
1870	22958	2.233	5980	5425	1265	953	3214	31.998	2003-2004
1871	22959	1.337	2633	3156	1088	627	1612	22.886	2003-2004
1872	22960	0.574	1761	1038	718	361	1304	8.066	2003-2004
1873	22961	1.463	1962	4428	848	219	2331	27.561	2003-2004
1874	22963	1.08	1646	2230	742	260	1815	19.598	2003-2004
1875	22964	0.966	3621	4010	2149	1099	2389	41.826	2003-2004
1876	22965	1.097	1911	2522	754	307	2110	18.367	2003-2004
1877	22966	0.701	886	217	768	668	826	16.488	2003-2004
1878	22967	2.425	5844	5474	556	284	4302	43.177	2003-2004
1879	22968	0.888	4293	3322	2967	1198	2737	65.56	2003-2004
1880	22969	0.541	1309	2603	212	355	777	8.385	2003-2004
1881	22970	0.671	2100	1730	1214	330	1358	18.133	2003-2004
1882	22971	1.031	2027	1937	986	726	1670	15.182	2003-2004
1883	22972	1.261	2605	3176	1005	567	3349	40.218	2003-2004
1884	22973	1.3	2570	3356	966	346	2502	38.623	2003-2004
1885	22974	0.495	1945	1134	402	142	906	14.217	2003-2004
1886	22975	0.536	984	3544	213	93	1335	24.189	2003-2004
1887	22976	0.902	1679	2525	389	100	1872	16.488	2003-2004
1888	22977	1.421	3285	5398	1230	814	2148	20.211	2003-2004
1889	22978	0.594	937	220	431	526	755	11.052	2003-2004
1890	22979	1.355	2540	4233	556	641	2858	29.309	2003-2004
1891	22980	1.454	2898	4425	763	812	2163	19.943	2003-2004
1892	22981	1.617	5272	7525	1559	946	4424	81.101	2003-2004
1893	22982	0.497	1460	3509	427	307	1819	26.65	2003-2004
1894	22983	0.906	1869	1821	999	432	1503	26.764	2003-2004
1895	22984	1.781	4270	2531	1195	1068	2509	19.205	2003-2004
1896	22986	0.898	2089	2227	553	549	780	5.16	2003-2004
1897	22987	0.677	1832	1228	668	281	1154	17.815	2003-2004
1898	22988	0.569	946	324	381	434	610	10.515	2003-2004
1899	22989	0.983	1866	3430	1338	518	2366	35.269	2003-2004
1900	22991	0.515	1905	1656	778	761	1194	14.099	2003-2004
1901	22992	0.984	1444	2270	340	146	1784	25.072	2003-2004
1902	22993	0.291	1357	838	701	351	806	15.848	2003-2004
1903	22994	0.911	2899	2357	1168	566	2244	34.737	2003-2004
1904	22995	0.575	1312	3094	440	382	1567	22.58	2003-2004
1905	22996	0.384	1640	1729	712	525	933	11.68	2003-2004
1906	22997	1.612	3355	8668	1620	591	4107	56.617	2003-2004
1907	22998	1.039	2885	2308	256	36	2643	23.321	2003-2004
1908	22999	0.996	2042	2306	789	244	1366	18.542	2003-2004
1909	23000	0.393	1590	1835	197	124	2032	12.325	2003-2004
1910	23001	1.51	3061	2665	665	352	1483	18.642	2003-2004
1911	23002	0.755	1530	2922	459	61	1819	21.636	2003-2004
1912	23004	0.388	1250	2284	437	361	1138	20.51	2003-2004
1913	23005	NA	NA	NA	NA	NA	NA	NA	2003-2004
1914	23006	1.43	3965	2887	1547	830	2832	46.372	2003-2004
1915	23007	0.824	1941	531	209	41	1562	1.636	2003-2004
1916	23008	0.676	2317	1478	128	129	1325	18.235	2003-2004
1917	23009	0.505	1250	1979	501	337	1350	18.892	2003-2004
1918	23010	1.326	1692	4316	1081	385	2808	40.654	2003-2004
1919	23011	2.254	4310	3723	1041	726	2899	26.205	2003-2004
1920	23012	0.643	992	226	501	723	727	8.507	2003-2004
1921	23013	NA	NA	NA	NA	NA	NA	NA	2003-2004
1922	23014	0.316	1091	1229	675	506	1182	11.778	2003-2004
1923	23015	0.415	1017	3001	1061	315	1409	23.761	2003-2004
1924	23016	0.515	1955	1952	998	578	1313	20.59	2003-2004
1925	23017	0.827	2856	2889	1617	994	2716	36.544	2003-2004
1926	23018	1.122	2642	3251	1311	289	3731	40.934	2003-2004
1927	23019	NA	NA	NA	NA	NA	NA	NA	2003-2004
1928	23020	1.644	2081	3824	923	999	2216	19.218	2003-2004
1929	23021	0.848	1906	3204	501	244	2019	26.25	2003-2004
1930	23022	0.42	1686	1064	906	346	1113	19.635	2003-2004
1931	23023	1.328	3815	4569	1910	976	2732	35.322	2003-2004
1932	23024	0.647	922	1354	390	634	1234	21.492	2003-2004
1933	23025	NA	NA	NA	NA	NA	NA	NA	2003-2004
1934	23026	1.385	3390	4500	974	653	4545	39.05	2003-2004
1935	23028	1.357	3166	1793	839	442	2362	31.491	2003-2004
1936	23029	2.061	3965	3178	1586	2157	2390	19.829	2003-2004
1937	23030	1.857	4360	4267	1183	370	2881	16.601	2003-2004
1938	23031	1.161	2807	4757	1747	639	2785	54.976	2003-2004
1939	23032	1.193	2788	2136	889	568	2321	31.299	2003-2004
1940	23033	0.686	2833	2283	910	346	1507	23.894	2003-2004
1941	23034	1.557	4446	5483	1129	655	3461	58.666	2003-2004
1942	23035	1.519	2302	3398	656	240	2437	34.749	2003-2004
1943	23036	1.384	2962	5550	1626	316	5494	43.931	2003-2004
1944	23037	1.456	3863	4971	2210	1478	3958	56.846	2003-2004
1945	23038	0.945	2359	3120	665	255	2536	37.04	2003-2004
1946	23039	0.929	2190	2655	347	440	1489	20.022	2003-2004
1947	23040	1.416	3198	2087	1052	301	1656	21.227	2003-2004
1948	23041	1.52	2183	4674	580	246	3025	31.167	2003-2004
1949	23042	0.672	1507	2596	680	150	1860	19.87	2003-2004
1950	23043	1.008	2021	3169	561	1135	2321	24.903	2003-2004
1951	23044	2.535	4244	6393	1102	1021	3534	45.784	2003-2004
1952	23045	0.265	871	942	245	12	851	11.774	2003-2004
1953	23046	NA	NA	NA	NA	NA	NA	NA	2003-2004
1954	23047	1.347	2912	2762	1679	974	2637	39.232	2003-2004
1955	23048	0.997	2390	3297	1209	384	2194	35.47	2003-2004
1956	23049	1.088	1242	2429	150	106	1582	25.28	2003-2004
1957	23050	1.748	2409	4420	669	269	3112	38.538	2003-2004
1958	23051	0.755	862	2754	584	86	1463	18.076	2003-2004
1959	23052	0.497	1243	983	358	288	780	4.697	2003-2004
1960	23053	1.985	3124	7355	1467	400	5853	59.702	2003-2004
1961	23054	0.787	1754	2813	637	394	1714	20.439	2003-2004
1962	23055	1.03	2282	2836	854	265	2007	26.905	2003-2004
1963	23056	0.576	1384	1356	383	272	1391	13.113	2003-2004
1964	23057	0.661	1649	2360	848	486	1284	21.363	2003-2004
1965	23058	0.875	1145	3772	550	154	2104	34.932	2003-2004
1966	23059	0.969	2015	3688	318	581	1309	15.829	2003-2004
1967	23060	0.581	1011	2178	353	142	1255	12.513	2003-2004
1968	23061	0.819	814	1136	362	404	909	2.995	2003-2004
1969	23062	2.447	3659	4268	930	577	3390	33.509	2003-2004
1970	23063	1.145	2654	2013	1117	1640	1961	22.648	2003-2004
1971	23064	2.221	4774	6114	1121	307	3390	44.472	2003-2004
1972	23065	0.893	2558	3346	1238	974	2454	30.199	2003-2004
1973	23066	1.138	2601	4738	755	266	1653	24.138	2003-2004
1974	23067	0.615	2227	1879	806	306	1436	24.982	2003-2004
1975	23068	0.739	2109	2097	619	498	1825	20.508	2003-2004
1976	23069	0.775	1667	2443	528	148	1835	31.345	2003-2004
1977	23070	1.391	2354	6111	1454	303	5180	57.68	2003-2004
1978	23072	1.161	1702	4539	1441	1277	2325	34.376	2003-2004
1979	23073	0.787	2123	2571	867	428	1511	23.845	2003-2004
1980	23074	NA	NA	NA	NA	NA	NA	NA	2003-2004
1981	23075	1.202	1860	1745	341	209	1753	12.232	2003-2004
1982	23076	NA	NA	NA	NA	NA	NA	NA	2003-2004
1983	23077	0.527	1253	1326	654	571	846	9.428	2003-2004
1984	23078	0.817	2656	636	1232	464	1518	18.353	2003-2004
1985	23079	1.917	4780	5529	1629	1682	3456	46.596	2003-2004
1986	23080	1.999	4895	7664	1787	1201	5163	70.459	2003-2004
1987	23081	2.81	4660	5552	2224	473	3564	40.438	2003-2004
1988	23082	1.022	2934	3172	1479	955	2046	31.321	2003-2004
1989	23083	0.362	1571	960	1120	350	953	19.459	2003-2004
1990	23084	0.862	1281	3685	866	367	2086	24.991	2003-2004
1991	23085	0.733	1549	1680	915	235	1270	15.263	2003-2004
1992	23086	0.787	2450	1586	590	363	1231	10.085	2003-2004
1993	23087	0.885	2346	4481	1402	570	2566	45.505	2003-2004
1994	23089	1.373	3246	2241	1060	519	1857	17.767	2003-2004
1995	23090	1.015	2826	2301	1487	636	1934	43.189	2003-2004
1996	23091	1.149	2619	1659	605	300	1486	23.159	2003-2004
1997	23092	2.388	4141	9604	2464	1832	5227	67.657	2003-2004
1998	23093	0.4	641	1629	383	132	1144	10.896	2003-2004
1999	23094	1.791	2551	6654	702	331	3744	39.233	2003-2004
[truncated: 89,464 more rows]
